# Supplementary material for: An age-and sex-matched postoperative therapy should be required in thyroid papillary carcinoma
Source: Front Endocrinol (Lausanne). 2024 Jun 21;15:1339191. doi: 10.3389/fendo.2024.1339191 (PMC11224517; doi:10.3389/fendo.2024.1339191)
Supplement: Supplementary file 1 [file Table_1.xlsx]

## Sheet: Sheet1
ID	Patients name	ETE	Tumor size	Sex	Age	Age group	LNM	thyroid function	FT3	FT4	TSH	TSH/FT3	TSH/FT4
104	董桂娥	1	1	0	50	1	0	1	5.47	15.12	2.958	0.540768	0.195635
114	刘恩霞	1	1	0	43	0	0	1	5.22	16.1	1.878	0.35977	0.116646
124	孙红旗	1	1	0	62	1	0	1	5.63	14.68	4.32	0.767318	0.294278
130	仝永恒	1	0	1	54	1	1	1	4.95	13.52	1.6	0.323232	0.118343
197	王强	1	1	1	54	1	1	1	5.02	19.48	1.382	0.275299	0.0709446
218	刘红	1	1	0	31	0	1	1	5.78	17.66	2.753	0.476298	0.155889
261	张美生	1	1	0	60	1	0	1	4.92	16.18	1.762	0.35813	0.1089
279	崔恩凤	1	1	0	70	1	0	0	4.42	11.66	7.881	1.78303	0.675901
281	李景贤	1	1	0	68	1	0	1	5.61	16.35	1.303	0.232264	0.0796942
291	赵珍荣	1	1	0	52	1	1	1	4.59	14.51	4.535	0.988017	0.312543
328	赵爱彧	1	0	0	35	0	1	1	5.19	14.74	1.108	0.213487	0.0751696
329	何志林	1	1	1	57	1	1	1	5.66	15.82	2.935	0.518551	0.185525
333	刘洪志	1	0	1	55	1	1	1	5.71	14.46	2.622	0.459194	0.181328
340	张宝山	1	1	1	41	0	1	1	5.1	14.21	1.179	0.231176	0.0829697
364	沈惠敏	1	1	0	67	1	0	0	4.05	15.27	5.577	1.37704	0.365226
385	王玉敏	1	1	0	76	1	1	1	3.59	13.25	2.275	0.633705	0.171698
418	高艳	1	1	0	40	0	0	1	5.37	12.56	2.322	0.432402	0.184873
429	张蕊	1	1	1	36	0	1	1	5.06	15.3	2.738	0.541107	0.178954
448	王冬梅	1	1	0	51	1	1	1	4.74	12.41	1.592	0.335865	0.128284
457	张茜	1	1	0	25	0	1	0	5.64	15.91	6.454	1.14433	0.405657
478	李秀芬	1	1	0	46	1	1	1	5.1	15.42	0.972	0.190588	0.063035
484	王素芝	1	1	0	73	1	0	1	4.68	15.25	2.799	0.598077	0.183541
493	楚金定	1	1	1	61	1	1	1	5.07	15.42	3.262	0.643393	0.211543
512	崔维国	1	1	1	34	0	1	1	5.28	17.73	2.811	0.532386	0.158545
534	陈立华	1	0	0	59	1	0	2	5.94	20.96	0.009	0.00151515	0.000429389
550	窦珺	1	1	0	43	0	1	1	5	14.1	4.323	0.8646	0.306596
555	陈秀丽	1	1	0	48	1	1	1	5.78	16.27	3.738	0.646713	0.229748
559	李培英	1	1	0	51	1	1	1	5.81	20.15	0.724	0.124613	0.0359305
585	杨亭建	1	1	1	49	1	1	0	4.91	13.32	5.936	1.20896	0.445646
591	刘丽	1	1	0	57	1	0	2	4.77	13.41	0.195	0.0408805	0.0145414
619	孙素斋	1	1	0	37	0	1	1	5.13	15.91	1.796	0.350097	0.112885
622	赵志华	1	1	1	72	1	1	1	4.6	17.34	3.444	0.748696	0.198616
627	王秀艳	1	1	0	54	1	1	1	5.21	18.29	3.424	0.657198	0.187206
634	马援	1	1	1	65	1	1	2	6.4	16.96	0.025	0.00390625	0.00147406
673	贾淑敏	1	0	0	49	1	0	1	4.62	11.05	4.452	0.963636	0.402896
674	黄会敏	1	1	0	53	1	1	1	4.08	17.68	3.082	0.755392	0.174321
706	孟宪维	1	1	1	34	0	0	1	5.39	17	1.638	0.303896	0.0963529
725	韩志霞	1	1	0	48	1	0	1	4.59	16.16	3.832	0.834858	0.237129
743	于晶	1	0	0	28	0	0	1	5.37	15.37	1.461	0.272067	0.0950553
749	宋晓利	1	1	1	43	0	0	1	5.43	15.96	1.601	0.294843	0.100313
751	武姑娘	1	1	0	44	0	1	2	5.43	14.57	0.01	0.00184162	0.000686342
754	李星北	1	1	1	33	0	0	1	4.9	15.53	2.451	0.500204	0.157824
755	王花艳	1	1	0	28	0	1	1	4.42	16.21	2.449	0.554072	0.15108
761	王慧莹	1	1	0	17	0	1	1	4.07	14.56	1.47	0.361179	0.100962
762	张鸿艳	1	0	0	32	0	1	1	4.83	16.48	2.432	0.50352	0.147573
763	刘国华	1	1	0	60	1	0	1	5.05	12.5	2.403	0.475842	0.19224
774	鲁春兰	1	1	0	63	1	1	1	5.31	13.44	2.282	0.429755	0.169792
781	霍起海	1	0	1	50	1	1	1	5.71	15.56	4.529	0.79317	0.291067
789	张月	1	0	0	27	0	1	2	4.89	19.23	0.012	0.00245399	0.000624025
792	邱文霞	1	1	0	64	1	0	1	4.08	14.92	1.089	0.266912	0.0729893
795	文玉光	1	1	1	75	1	1	2	4.99	21.22	0.013	0.00260521	0.00061263
819	袁俊逸	1	1	1	26	0	1	1	5.37	15.82	2.239	0.416946	0.14153
823	滕立春	1	1	1	61	1	1	1	5.2	13.52	1.381	0.265577	0.102145
827	汪晓东	1	1	1	53	1	0	0	5.21	12.29	6.164	1.18311	0.501546
828	张建军	1	1	0	59	1	0	1	5.06	13.98	1.642	0.324506	0.117454
829	蒋宏钰	1	0	0	29	0	0	0	5.17	14.98	5.04	0.974855	0.336449
842	刘庆明	1	1	1	67	1	1	1	5.81	15.68	2.065	0.355422	0.131696
848	项洁	1	1	0	57	1	1	0	4.42	15.37	5.948	1.3457	0.386988
850	张震	1	1	1	22	0	1	1	4.88	14.3	1.401	0.28709	0.097972
867	齐英	1	1	0	38	0	1	1	5.29	14.83	0.668	0.126276	0.0450438
895	鞠利萍	1	0	0	56	1	0	1	3.44	16.54	3.512	1.02093	0.212334
977	薛印爱	1	1	0	51	1	1	1	4.56	15	2.697	0.591447	0.1798
1003	杨会荣	1	0	0	63	1	1	1	4.54	14.51	2.601	0.572907	0.179256
1008	李爱银	1	1	0	62	1	1	1	5.02	12.16	4.302	0.856972	0.353783
1017	陈梅	1	1	0	47	1	0	1	4.1	10.39	1.573	0.383659	0.151396
1019	刘春艳	1	1	0	52	1	0	1	5.25	13.38	0.811	0.154476	0.0606129
1029	张维娜	1	1	0	41	0	1	2	5.86	15.49	0.113	0.0192833	0.00729503
1030	杨风得	1	0	0	58	1	1	1	3.68	11.76	0.886	0.240761	0.0753401
1033	关磊	1	0	0	45	1	1	1	5.12	13.01	1.788	0.349219	0.137433
1038	吴莹	1	1	0	33	0	1	1	4.47	12.6	1.306	0.29217	0.103651
1039	万兰英	1	1	0	54	1	0	2	3.26	9.38	0.004	0.00122699	0.000426439
1040	朱志强	1	0	1	46	1	1	1	5.41	17.17	0.744	0.137523	0.0433314
1043	武桂珍	1	1	0	55	1	0	1	4.42	12.22	2.578	0.583258	0.210966
1044	刘学忠	1	0	1	52	1	0	1	5	13.51	1.071	0.2142	0.0792746
1045	孙金荣	1	1	0	61	1	1	0	5.24	11.76	9.315	1.77767	0.792092
1047	李文贺	1	1	1	32	0	1	1	6.06	15.46	2.122	0.350165	0.137257
1049	陈继庚	1	1	0	54	1	0	1	4.11	12.26	1.624	0.395134	0.132463
1057	兰博	1	0	1	59	1	0	1	4.61	13.3	3.175	0.68872	0.238722
1061	周德梅	1	0	0	48	1	0	1	4.9	15.11	1.282	0.261633	0.0848445
1067	张英	1	1	0	54	1	1	1	5.12	12.45	1.827	0.356836	0.146747
1073	孙家娥	1	0	0	53	1	0	1	4.92	17.99	3.131	0.636382	0.174041
1074	廖莹	1	1	0	46	1	0	1	4.06	13.21	1.718	0.423153	0.130053
1078	王苹	1	1	0	61	1	0	1	4.2	13.18	1.269	0.302143	0.0962822
1081	张丽	1	1	0	44	0	0	2	4.97	14	0.122	0.0245473	0.00871429
1083	于宝红	1	1	0	48	1	1	0	4.97	14.04	5.936	1.19437	0.422792
1103	田忠亮	1	0	1	64	1	0	1	4.65	15.22	1.027	0.22086	0.067477
1106	许强	1	0	1	36	0	1	1	4.56	13.79	0.5	0.109649	0.0362582
1111	蒋丽莉	1	1	0	33	0	0	1	4.9	12.5	2.383	0.486327	0.19064
1112	刘学慧	1	0	0	50	1	0	1	5.55	13.47	2.161	0.389369	0.160431
1122	祃军元	1	1	1	41	0	1	1	5.27	17.47	0.745	0.141366	0.0426445
1133	周斌	1	0	1	29	0	1	1	5.93	13.15	1.647	0.27774	0.125247
1143	蒋纯东	1	0	1	41	0	0	1	4.27	13.81	1.272	0.297892	0.0921072
1144	刘萍	1	1	0	49	1	1	1	4.04	11.52	3.398	0.841089	0.294965
1147	荣万菊	1	1	0	73	1	0	1	4.38	12.69	1.367	0.3121	0.107723
1152	金树芬	1	1	0	66	1	0	1	3.83	13.83	0.574	0.149869	0.041504
1153	丁蕊	1	1	0	31	0	1	1	4.05	15.13	2.726	0.673086	0.180172
1168	安洁	1	1	0	39	0	1	1	4.28	16.52	2.664	0.62243	0.161259
1169	汤艳美	1	1	0	36	0	0	1	4.75	15.46	3.887	0.818316	0.251423
1170	宋德霞	1	1	0	42	0	0	1	4.04	14.92	0.888	0.219802	0.0595174
1189	王湉湉	1	1	0	28	0	1	1	3.71	13.51	2.34	0.630728	0.173205
1191	杨秀玲	1	0	0	54	1	0	0	4.37	14.63	6.665	1.52517	0.455571
1192	于静	1	0	0	47	1	1	1	3.98	13.13	1.947	0.489196	0.148286
1195	刘萍	1	1	0	37	0	1	1	4.16	12.87	1.918	0.461058	0.149029
1208	苏丽萍	1	0	0	37	0	0	1	4.15	12.14	1.344	0.323855	0.110708
1213	李昆	1	0	1	42	0	1	1	4.28	11.64	1.623	0.379206	0.139433
1217	王桂莲	1	0	0	42	0	1	1	3.63	11.29	1.257	0.346281	0.111337
1221	于燕	1	0	0	60	1	1	1	4.02	13.05	2.895	0.720149	0.221839
1225	吴铁东	1	1	1	30	0	1	1	4.39	13.59	1.672	0.380866	0.123032
1234	田梅	1	0	0	30	0	1	1	3.63	12.14	1.044	0.287603	0.0859967
1237	钱雅静	1	1	0	31	0	1	1	3.93	14.9	1.282	0.326209	0.0860403
1243	周娟	1	1	0	52	1	1	1	3.7	10.25	3.801	1.0273	0.370829
1247	姜瑞华	1	1	0	46	1	1	1	3.74	15.18	3.672	0.981818	0.241897
1257	李桂花	1	0	0	37	0	1	1	4.46	13.16	1.555	0.348655	0.118161
1262	李宏生	1	1	1	29	0	1	1	5.2	13.4	2.173	0.417885	0.162164
1271	赵亚东	1	1	1	26	0	1	1	4.73	14.1	2.806	0.593235	0.199007
1273	郑兰兰	1	0	0	31	0	0	1	4.15	14	1.368	0.329639	0.0977143
1276	侯聪	1	0	0	28	0	1	0	4.81	14.15	5.703	1.18565	0.403039
1279	诸葛晓乐	1	0	0	36	0	0	1	3.91	11.49	1.552	0.396931	0.135074
1280	李书艳	1	0	0	56	1	0	1	4.17	14.38	2.598	0.623022	0.180668
1291	张晓红	1	1	0	51	1	1	0	3.62	13.19	4.987	1.37762	0.378089
1297	霍桂霞	1	1	0	53	1	0	1	4.32	13.71	1.618	0.374537	0.118016
1304	孙义琴	1	1	0	61	1	1	1	4.26	14.78	3.078	0.722535	0.208254
1310	贾鸿志	1	0	1	66	1	0	1	4.16	14.09	1.215	0.292067	0.0862314
1335	滑国琴	1	0	0	62	1	0	1	4.2	11.96	3.055	0.727381	0.255435
1336	刘连云	1	1	0	29	0	1	2	4.12	14.55	0.326	0.0791262	0.0224055
1341	刘富明	1	1	1	58	1	0	1	1.86	13.05	0.951	0.51129	0.0728736
1383	王继娟	1	1	0	36	0	0	1	3.59	12.48	1.199	0.333983	0.0960737
1389	刘玉琴	1	1	0	69	1	1	1	3.75	15.17	2.275	0.606667	0.149967
1390	马杰	1	1	0	17	0	1	1	4.14	13.05	1.31	0.316425	0.100383
1391	邢德旺	1	0	1	28	0	1	1	4.51	16.24	3.301	0.731929	0.203264
1396	宋岩	1	1	0	30	0	1	1	4.13	15.96	0.855	0.207022	0.0535714
1400	陆锦秋	1	0	0	59	1	1	1	3.17	11.51	1.467	0.462776	0.127454
1402	王桂林	1	1	1	63	1	1	1	3.5	11.41	4.627	1.322	0.405521
1403	代萍	1	1	0	47	1	1	0	3.31	7.69	16.357	4.94169	2.12705
1410	田中民	1	0	1	56	1	1	1	5.01	13.7	2.62	0.522954	0.191241
1417	魏晓春	1	1	1	30	0	1	1	4.52	13.32	1.925	0.425885	0.14452
1427	国忠诚	1	1	1	53	1	1	0	3.96	9.74	5.572	1.40707	0.572074
1438	张晶晶	1	1	0	32	0	1	1	4.35	16.74	2.793	0.642069	0.166846
1450	常素玲	1	1	0	48	1	0	1	4.43	11.78	4.136	0.933634	0.351104
1456	刘艳茹	1	1	0	55	1	0	1	4.46	11.11	1.675	0.375561	0.150765
1461	张红	1	1	0	50	1	0	1	4.05	16.08	1.055	0.260494	0.0656095
1462	李桂芹	1	1	0	45	1	1	1	4.42	12.12	2.471	0.55905	0.203878
1475	柴卫敏	1	1	0	45	1	1	1	4.3	12.38	2.035	0.473256	0.164378
1488	高越	1	1	1	41	0	1	1	4.36	13.28	2.054	0.471101	0.154669
1489	杨佩	1	1	0	36	0	0	1	4.78	13.74	1.993	0.416946	0.145051
1497	张素华	1	0	0	62	1	0	1	4.23	14.15	3.622	0.856265	0.255972
1499	王艳华	1	1	0	67	1	0	1	3.89	11.7	3.724	0.957326	0.318291
1502	洪蓝心	1	1	0	24	0	1	1	3.85	11.03	2.64	0.685714	0.239347
1503	耿红	1	0	0	58	1	0	1	4.53	12.34	3.898	0.860486	0.315883
1517	刘东	1	1	0	44	0	1	1	4.9	13.99	2.401	0.49	0.171623
1518	崔德生	1	1	1	31	0	1	1	3.68	11.2	1.963	0.533424	0.175268
1527	孟艳	1	1	0	60	1	0	2	5.07	17.11	0.025	0.00493097	0.00146113
1532	霍俊凤	1	0	0	62	1	0	1	4.82	13.75	2.988	0.619917	0.217309
1564	徐昆	1	0	0	40	0	0	1	4.11	13.17	2.228	0.542092	0.169172
1565	朱秀玲	1	1	0	61	1	1	1	3.89	12.11	1.83	0.470437	0.151115
1574	韩翠菊	1	1	0	43	0	1	1	3.11	10.39	2.21	0.710611	0.212705
1603	胡艳霞	1	0	0	37	0	1	1	1.34	4.93	1.35	1.00746	0.273834
1614	李小进	1	1	1	41	0	1	1	4.44	14.76	1.894	0.426577	0.12832
1617	王树强	1	1	1	33	0	1	2	4.74	16.56	0.004	0.000843882	0.000241546
1618	王莹	1	1	0	40	0	1	1	3.62	14.45	2.415	0.667127	0.167128
1620	胡正萍	1	1	0	65	1	0	1	3.63	13.18	1.599	0.440496	0.12132
1629	李建会	1	1	0	29	0	1	1	4.24	11.69	1.472	0.34717	0.12592
1636	张素梅	1	0	0	45	1	1	1	4.17	13.37	1.377	0.330216	0.102992
1650	陈哲	1	1	0	36	0	1	1	3.59	12.63	1.422	0.3961	0.112589
1654	方宗海	1	1	1	40	0	1	1	5.6	13.55	3.551	0.634107	0.262066
1655	刘萍萍	1	0	0	36	0	1	1	3.32	13.28	3.108	0.936145	0.234036
1661	魏雯	1	0	0	32	0	1	1	3.68	11	1.598	0.434239	0.145273
1663	吴高颖	1	1	0	48	1	0	1	4.03	14.39	1.57	0.389578	0.109104
1668	马杉杉	1	1	0	24	0	1	1	4.38	12.49	3.873	0.884247	0.310088
1670	王金岺	1	1	0	56	1	1	1	3.29	13.01	0.807	0.245289	0.0620292
1672	孙东军	1	0	1	55	1	1	1	3.21	12	1.554	0.484112	0.1295
1679	蔡智斌	1	0	1	33	0	0	1	4.42	12.17	2.817	0.63733	0.231471
1688	冯梅	1	1	0	32	0	1	1	4.26	12.99	1.263	0.296479	0.0972286
1706	孙永平	1	0	1	63	1	0	1	4.38	13.85	2.149	0.490639	0.155162
1719	苏彬	1	1	1	34	0	1	1	4.6	13.35	2.417	0.525435	0.181049
1722	王其霞	1	1	0	66	1	1	1	3.47	12.07	1.688	0.486455	0.139851
1727	单国杰	1	1	1	39	0	1	1	4.89	12.48	2.588	0.529243	0.207372
1739	马国庆	1	1	1	53	1	1	1	4.6	15.06	2.681	0.582826	0.178021
1747	常翠英	1	0	0	52	1	1	1	3.71	13.31	1.259	0.339353	0.0945905
1757	王贵州	1	1	1	59	1	1	1	4.27	13.65	2.131	0.499063	0.156117
1766	李爱敏	1	1	0	63	1	1	2	4.07	11.48	0.099	0.0243243	0.00862369
1778	王冬雪	1	1	0	23	0	1	1	3.72	11.92	1.14	0.306452	0.0956376
1779	祝爱国	1	1	1	46	1	1	1	4.91	15.28	2.508	0.510794	0.164136
1802	王加	1	1	0	30	0	1	1	3.96	13.55	2.844	0.718182	0.209889
1807	孙凤霞	1	0	0	38	0	0	1	4.09	13.05	3.552	0.86846	0.272184
1809	冯津	1	1	0	27	0	1	2	3.8	9.92	0.19	0.05	0.0191532
1817	锅淑凤	1	1	0	59	1	1	1	4.31	14.24	2.117	0.491183	0.148666
1822	赵小娟	1	0	0	41	0	0	1	4.07	11.43	1.389	0.341278	0.121522
1823	陈桂香	1	1	0	66	1	1	1	3.87	14.35	0.98	0.25323	0.0682927
1826	杨云伟	1	0	0	47	1	0	1	3.75	11.62	2.791	0.744267	0.240189
1828	韩金凤	1	1	0	60	1	1	1	4.05	11.6	3.933	0.971111	0.339052
1829	王端	1	1	1	29	0	1	1	4.11	14.08	2.781	0.676642	0.197514
1831	李霞	1	1	0	37	0	0	1	4.2	10.63	3.545	0.844048	0.33349
1835	田欣	1	1	0	36	0	1	1	4.68	11.46	2.428	0.518803	0.211867
1836	刘沙	1	1	0	37	0	1	1	4.52	13.61	3.732	0.825664	0.27421
1838	张瑞	1	1	0	53	1	0	1	6.29	11.92	0.515	0.081876	0.0432047
1839	石增仁	1	1	1	46	1	1	1	4.49	14.11	1.631	0.363252	0.115592
1843	张中胜	1	1	1	45	1	0	1	4.78	11.06	2.887	0.603975	0.261031
1845	陶悦	1	0	0	36	0	1	1	4.18	12.29	2.092	0.500478	0.17022
1846	韩梅	1	0	0	50	1	0	1	3.84	11.01	3.03	0.789062	0.275204
1847	李凤志	1	0	1	48	1	1	1	4.22	13.26	1.063	0.251896	0.0801659
1850	安玲玲	1	1	0	27	0	1	1	4.21	13.13	1.243	0.295249	0.0946687
1854	王楠	1	1	0	35	0	1	1	4.45	13.77	3.979	0.894157	0.288962
1864	李爽	1	1	0	26	0	1	1	4.77	11.8	1.935	0.40566	0.163983
1870	王贵珍	1	1	0	61	1	1	1	4.42	12.85	2.586	0.585068	0.201245
1871	孙立文	1	1	1	58	1	0	1	4	11.72	1.184	0.296	0.101024
1875	孙铮	1	1	1	37	0	1	1	4.56	15.01	2.526	0.553947	0.168288
1879	尚秀景	1	1	0	70	1	1	1	4.09	12.28	3.8	0.929095	0.309446
1883	陆秀琴	1	0	0	66	1	0	1	4.13	12.64	3.709	0.898063	0.293434
1886	王雪茹	1	1	0	37	0	1	1	4.93	11.53	1.835	0.372211	0.15915
1890	李国旺	1	1	1	34	0	1	1	4.85	13.78	3.393	0.699588	0.246226
1896	赵秀丽	1	0	0	49	1	0	1	5.08	11.01	2.204	0.433858	0.200182
1899	马忠英	1	0	0	42	0	0	1	3.58	10.92	1.904	0.531844	0.174359
1900	安同岭	1	0	1	63	1	0	1	4.28	12.36	1.501	0.350701	0.12144
1912	李加华	1	1	1	38	0	1	1	5.46	13.26	3.189	0.584066	0.240498
1913	王亚雯	1	0	0	27	0	0	1	4.25	12.81	3.759	0.884471	0.293443
1930	宋晓莲	1	0	0	43	0	0	1	4.57	11.18	2.326	0.508972	0.20805
1932	靳翠玲	1	0	0	35	0	0	1	4.35	13.78	3.729	0.857241	0.27061
1933	谢丽华	1	1	0	32	0	1	1	4.57	13.07	2.666	0.58337	0.203979
1947	韩金荣	1	0	0	64	1	0	1	3.82	10.04	4.719	1.23534	0.47002
1948	梁智	1	1	1	61	1	1	1	4.07	12.05	1.165	0.286241	0.0966805
1953	张海刚	1	1	1	37	0	1	1	5.17	12.66	1.916	0.3706	0.151343
1960	罗翊玮	1	1	0	37	0	1	1	4.6	11.53	1.461	0.317609	0.126713
1967	刘媛媛	1	0	0	39	0	0	1	5.02	12.46	4.731	0.94243	0.379695
1968	谢小裕	1	0	0	29	0	0	1	4.21	11.4	3.418	0.811876	0.299825
1979	陈红	1	1	0	52	1	1	1	4.99	12.25	3.573	0.716032	0.291673
1980	王亚兰	1	0	0	51	1	1	1	5.08	12.09	1.509	0.297047	0.124814
1994	李淑娟	1	1	0	54	1	1	1	3.61	8.94	2.207	0.611357	0.246868
2005	石磊	1	0	0	36	0	1	1	4.57	13.67	1.88	0.411379	0.137527
2009	宋红梅	1	0	0	39	0	1	1	5.29	12.54	1.278	0.241588	0.101914
2016	石增仁	1	1	1	46	1	1	2	5.27	16.01	0.18	0.0341556	0.011243
2022	张娜	1	1	0	48	1	0	1	4.89	12.37	4.891	1.0002	0.395392
2024	宋娟	1	1	0	48	1	1	1	5.15	11.46	2.179	0.423107	0.19014
2032	陈彩秀	1	0	0	49	1	0	1	3.84	11.14	2.641	0.68776	0.237074
2035	李丽丽	1	1	0	32	0	1	1	3.16	9.82	2.436	0.770886	0.248065
2036	王玉敏	1	1	0	68	1	0	1	3.83	12.44	1.326	0.346214	0.106592
2037	李萌萌	1	1	0	37	0	1	1	3.8	12.46	2.741	0.721316	0.219984
2078	王凤英	1	0	0	53	1	1	1	4.23	10.65	2.618	0.618913	0.245822
2091	张会敏	1	0	0	56	1	0	2	4.42	13.88	0.021	0.00475113	0.00151297
2093	王兰玉	1	1	0	62	1	1	1	4.12	11.16	2.265	0.549757	0.202957
2095	张学芳	1	1	0	70	1	0	0	5.47	5.15	17.629	3.22285	3.42311
2096	王东	1	0	0	50	1	0	1	4.72	12.11	2.698	0.57161	0.222791
2104	王宝英	1	1	0	65	1	0	0	3.77	13.34	6.223	1.65066	0.466492
2105	周振栋	1	0	1	36	0	1	1	4.68	13.18	1.019	0.217735	0.0773141
2106	曾国芝	1	1	0	54	1	1	1	4.71	12.12	1.073	0.227813	0.0885314
2108	贾晓亮	1	1	1	38	0	1	1	4.96	11.37	2.318	0.467339	0.20387
2126	李津繁	1	1	0	63	1	0	1	4.8	13.25	2.918	0.607917	0.220226
2128	陈娜娜	1	0	0	34	0	1	1	4.4	14.1	2.621	0.595682	0.185887
2129	张晓竞	1	0	0	41	0	0	1	5.39	12.9	1.4	0.25974	0.108527
2131	范津津	1	1	0	38	0	1	1	4.76	12.52	2.861	0.60105	0.228514
2132	王静华	1	1	0	38	0	1	1	4.96	11.5	4.205	0.847782	0.365652
2268	赵志钧	1	1	0	59	1	1	1	4.67	11.21	1.957	0.419058	0.174576
2274	李武燕	1	1	0	51	1	1	1	5.04	12.57	2.691	0.533929	0.214081
2275	夏小银	1	1	1	55	1	1	1	4.6	11.55	1.046	0.227391	0.0905628
2278	段亚宁	1	0	0	29	0	1	2	4.49	13.06	0.262	0.0583519	0.0200613
2279	李泽康	1	1	1	16	0	1	1	4.87	10.03	3.025	0.62115	0.301595
2281	杨宏	1	0	0	45	1	0	2	5.34	15.4	0.004	0.000749064	0.00025974
2282	李梦童	1	1	0	42	0	1	1	5.03	12.3	2.187	0.434791	0.177805
2285	苏庆华	1	0	1	57	1	1	1	4.13	12.54	0.979	0.237046	0.0780702
2286	张媛	1	1	0	27	0	0	1	4.46	12.08	2.944	0.66009	0.243709
2290	窦俊芝	1	1	0	62	1	1	1	4.44	10.14	2.517	0.566892	0.248225
2291	刘俐宏	1	1	0	30	0	1	1	4.18	12.09	2.781	0.665311	0.230025
2303	王琨	1	1	1	35	0	1	1	5.16	13.61	1.265	0.245155	0.0929464
2304	张传盛	1	1	1	43	0	1	1	4.49	11.57	1.636	0.364365	0.1414
2318	张金	1	1	1	58	1	1	1	4.71	13.27	1.165	0.247346	0.087792
2324	刘丽	1	1	0	34	0	1	1	4.78	10.45	1.974	0.412971	0.1889
2326	丁书苹	1	1	0	37	0	0	1	3.73	12.42	1.845	0.494638	0.148551
2330	刘思宇	1	0	1	30	0	1	1	5.25	11.42	1.2	0.228571	0.105079
2337	熊英	1	0	0	46	1	1	1	4.52	11.65	4.161	0.920575	0.357167
2356	赖明明	1	1	0	36	0	1	1	4.63	10.57	4.325	0.934125	0.409177
2359	赵慧	1	1	0	62	1	0	2	4.49	13.79	0.326	0.0726058	0.0236403
2381	孟玥萍	1	1	0	62	1	0	1	3.77	13.07	0.612	0.162334	0.0468248
2402	马亭亭	1	1	0	29	0	0	1	4.85	12.56	1.955	0.403093	0.155653
2407	冯艳娜	1	1	0	39	0	1	1	3.51	10.11	1.629	0.464103	0.161128
2415	夏青	1	1	1	37	0	1	1	4.68	13.82	1.525	0.325855	0.110347
2419	张玉娟	1	0	0	55	1	0	1	4.27	11.2	2.975	0.696721	0.265625
2420	齐俊	1	1	0	47	1	0	1	3.8	12.04	2.868	0.754737	0.238206
2426	王素田	1	1	0	64	1	1	1	4.04	11.61	1.88	0.465347	0.161929
2432	王军花	1	1	0	42	0	1	1	3.68	11.32	1.647	0.447554	0.145495
2435	段连霞	1	1	0	46	1	1	1	3.32	11.58	2.017	0.60753	0.17418
2437	刘宪惠	1	1	1	48	1	0	1	4.61	12.98	3.501	0.759436	0.269723
2438	张国凤	1	0	0	63	1	0	1	4.07	11.61	3.106	0.763145	0.267528
2439	陈强	1	0	1	35	0	1	1	4.91	11.73	1.677	0.341548	0.142967
2444	罗玉芹	1	1	0	61	1	0	1	4.13	11.31	1.526	0.369492	0.134925
2451	孙士鹏	1	1	1	29	0	1	1	4.42	11.42	0.951	0.215158	0.083275
2461	刘秀芹	1	0	0	64	1	0	1	4.86	9.99	3.809	0.783745	0.381281
2462	张余	1	0	1	54	1	0	1	4.61	10.39	1.381	0.299566	0.132916
2463	马琳	1	1	0	36	0	1	1	4.83	11.47	1.511	0.312836	0.131735
2465	魏华	1	0	0	29	0	1	1	4.24	13.27	1.616	0.381132	0.121778
2469	柳铮	1	1	1	39	0	1	1	5.55	14.32	2.486	0.447928	0.173603
2473	马智超	1	1	1	29	0	1	1	4.57	12.93	0.755	0.165208	0.0583913
2476	庞素侠	1	0	0	64	1	1	1	4.34	11.56	2.19	0.504608	0.189446
2478	金菊花	1	1	0	59	1	0	0	11.54	1.044	6.1	0.528596	5.84291
2479	张燕	1	1	0	46	1	0	1	4.22	12.63	2.248	0.532701	0.177989
2482	李敬辉	1	1	1	62	1	1	0	3.69	8.85	24.227	6.56558	2.73751
2501	王学娟	1	1	0	31	0	1	2	7.07	21.79	0.004	0.000565771	0.00018357
2513	王奕然	1	1	0	24	0	1	1	4.5	12.22	1.573	0.349556	0.128723
2553	罗继弘	1	1	0	51	1	1	1	4.66	11.46	1.417	0.304077	0.123647
2576	习化伟	1	1	1	42	0	1	1	4.81	11.48	1.205	0.25052	0.104965
2599	张博	1	1	1	31	0	1	1	5.46	12.95	2.306	0.422344	0.178069
2600	褚立仙	1	0	0	36	0	0	1	4.65	12.44	3.196	0.687312	0.256913
2609	李惠新	1	0	0	54	1	0	1	3.86	11.13	2.693	0.697668	0.241959
2614	陈连梅	1	1	0	50	1	1	1	3.81	11.59	3.329	0.873753	0.28723
2615	王鑫	1	1	0	31	0	1	1	4.49	11.77	3.137	0.698664	0.266525
2617	刘相朝	1	1	1	49	1	1	1	4.56	11.53	1.923	0.421711	0.166782
2622	王金红	1	1	0	51	1	0	1	5.22	12.76	1.568	0.300383	0.122884
2641	赵东仙	1	1	0	49	1	1	1	4.08	10.61	4.483	1.09877	0.422526
2642	秦嘉伟	1	1	1	33	0	1	1	4.99	12.33	0.815	0.163327	0.0660989
2647	郑桃芝	1	0	0	48	1	0	1	4.8	11.76	3.271	0.681458	0.278146
2650	唐维珍	1	1	0	48	1	1	1	4.72	12.98	3.239	0.686229	0.249538
2672	杜磊	1	0	1	37	0	0	1	4.78	12.5	2.604	0.54477	0.20832
2702	张娜	1	1	0	40	0	1	1	5.19	14.23	3.019	0.581696	0.212157
2705	杨津平	1	0	0	71	1	0	1	3.67	9.84	2.47	0.673025	0.251016
2715	高秀兰	1	0	0	55	1	1	1	4.85	13.34	2.156	0.444536	0.161619
2722	张玉涛	1	1	1	52	1	0	1	4.57	14	0.623	0.136324	0.0445
2726	尚迎春	1	1	0	59	1	1	1	4	13.55	1.303	0.32575	0.0961624
2729	杜振辉	1	1	1	51	1	0	1	4.58	14.29	1.66	0.362445	0.116165
2747	赵君然	1	1	1	39	0	1	1	4.93	12.97	1.826	0.370385	0.140786
2758	邵玉兰	1	1	0	74	1	1	1	4.18	12.99	1.617	0.386842	0.12448
2765	赵志祥	1	0	1	42	0	1	1	5.11	12.64	3.199	0.626027	0.253085
2768	赵志祥	1	0	1	42	0	1	1	5.11	12.64	3.199	0.626027	0.253085
2778	李桂祥	1	0	1	58	1	0	1	3.36	14.1	1.959	0.583036	0.138936
2787	王仲勤	1	1	0	61	1	0	2	3.91	13.47	0.015	0.00383632	0.00111359
2796	武春宇	1	0	0	38	0	1	1	4.56	11.83	1.573	0.344956	0.132967
2798	张妤	1	1	0	47	1	0	1	4.51	12.4	1.24	0.274945	0.1
2799	张明珠	1	0	0	50	1	0	1	4.08	11.11	2.818	0.690686	0.253645
2803	孟瑾	1	0	0	41	0	1	1	3.62	11.19	1.763	0.487017	0.157551
2804	张树爱	1	1	1	43	0	1	1	4.15	11.13	3.156	0.760482	0.283558
2807	宁丽娟	1	1	0	68	1	0	1	4.8	10.56	4.822	1.00458	0.456629
2838	胡鉴勋	1	1	1	76	1	1	1	4.62	11.36	1.431	0.30974	0.125968
2853	李霞	1	1	0	39	0	1	1	4.05	13.43	1.922	0.474568	0.143112
2864	房红霞	1	1	0	42	0	0	1	5.02	13.15	0.883	0.175896	0.0671483
2865	杜云杰	1	1	0	39	0	1	1	4	11.4	1.064	0.266	0.0933333
2874	刘金平	1	1	0	49	1	1	1	3.76	10.31	2.746	0.730319	0.266343
2877	刘国卫	1	0	0	40	0	0	1	5.01	12.22	1.055	0.210579	0.0863339
2880	刘萍	1	1	0	57	1	1	1	3.66	11.75	1.764	0.481967	0.150128
2885	吴岐	1	1	0	36	0	1	1	3.8	10.51	2.792	0.734737	0.265652
2886	陈淑红	1	1	0	53	1	1	1	3.67	11.43	2.132	0.580926	0.186527
2894	纪存	1	0	1	54	1	1	1	3.86	14.81	1.143	0.296114	0.0771776
2895	张贵芝	1	1	0	67	1	1	1	4.74	13.17	1.827	0.385443	0.138724
2897	刘青	1	1	0	21	0	0	1	4.47	12.78	0.436	0.0975391	0.0341158
2901	门广鑫	1	0	1	22	0	1	1	4.86	13.01	1.757	0.361523	0.13505
2927	李淼	1	0	1	57	1	1	1	4.57	12.78	3.215	0.703501	0.251565
2932	冯德昆	1	0	1	35	0	1	1	4.7	11.68	4.04	0.859574	0.34589
2939	高春梅	1	1	0	52	1	1	1	3.99	13.41	2.112	0.529323	0.157494
2942	胡媛媛	1	0	0	32	0	1	1	3.36	10.65	4.031	1.1997	0.378498
2949	杜明泽	1	1	1	25	0	1	1	3.83	10.46	1.062	0.277285	0.10153
2954	樊保佑	1	1	1	31	0	1	1	4.65	14.14	1.74	0.374194	0.123055
2974	张园园	1	1	0	27	0	1	1	4.27	12.42	2.932	0.686651	0.236071
2985	梁春梅	1	1	0	36	0	1	1	3.36	11.78	2.55	0.758929	0.216469
2995	刘秀英	1	1	0	61	1	1	1	4.22	14.033	2.775	0.657583	0.197748
3003	尚学辉	1	0	0	30	0	1	1	4.19	12.27	3.02	0.720764	0.246129
3019	崔海波	1	0	1	51	1	0	1	4.13	10.88	1.257	0.304358	0.115533
3031	王杰	1	0	0	40	0	1	1	4.38	14.13	1.907	0.435388	0.134961
3034	宋晓峰	1	0	1	47	1	0	1	4.03	13	1.659	0.411663	0.127615
3036	苏琳娜	1	1	0	24	0	1	2	6.38	17.28	0.004	0.000626959	0.000231481
3051	赵莹莹	1	0	0	34	0	1	1	1.38	11.49	2.758	1.99855	0.240035
3054	王鑫	1	1	1	27	0	1	1	4	12.59	0.935	0.23375	0.0742653
3057	刘连欢	1	1	0	65	1	0	1	4.31	14.95	1.064	0.246868	0.0711706
3061	王月红	1	1	1	57	1	1	1	4.35	13.66	1.559	0.358391	0.114129
3062	潘慧	1	1	0	43	0	1	1	4.49	14.23	2.135	0.475501	0.150035
3063	杜玉玲	1	1	0	52	1	1	1	3.14	11.67	1.817	0.578662	0.155698
3069	张英	1	1	0	36	0	1	1	2.5	10.9	1.248	0.4992	0.114495
3070	李媛媛	1	0	0	28	0	1	1	4.01	11.66	2.119	0.528429	0.181732
3071	杨子芳	1	0	0	50	1	1	1	3.71	10.88	2.372	0.639353	0.218015
3078	赵宝玲	1	1	0	55	1	1	1	3.83	11.69	1.293	0.337598	0.110607
3080	王杰	1	0	1	40	0	0	1	4.53	13.98	2.173	0.479691	0.155436
3098	姚隽	1	0	0	39	0	0	1	3.85	12.45	1.281	0.332727	0.102892
3100	朱岩	1	0	1	63	1	1	1	4.09	11.38	2.029	0.496088	0.178295
3130	吴雪	1	1	0	55	1	1	1	4.33	11.86	0.829	0.191455	0.0698988
3132	孙莉	1	1	0	35	0	0	1	3.97	12.38	1.096	0.276071	0.0885299
3134	刘士雄	1	1	1	66	1	1	1	5.01	15.12	0.794	0.158483	0.0525132
3143	张自菊	1	1	0	58	1	1	1	4.84	13.53	0.782	0.16157	0.0577975
3144	杨阳	1	0	0	33	0	0	1	4.36	13.64	1.916	0.43945	0.140469
3148	许娜	1	1	0	41	0	1	1	4.44	10.29	4.517	1.01734	0.43897
3171	张艳	1	1	0	45	1	1	1	4.2	12.18	3.955	0.941667	0.324713
3173	张立也	1	0	0	32	0	0	1	4.48	13.39	1.439	0.321205	0.107468
3187	单明月	1	1	0	38	0	0	1	4.66	13.8	1.439	0.308798	0.104275
3188	张建	1	0	1	32	0	0	1	4.55	12.29	2.58	0.567033	0.209927
3189	赵雪淳	1	0	0	33	0	1	0	5.05	11.52	6.119	1.21168	0.531163
3223	李爽	1	1	0	45	1	1	1	4.69	13.71	3.727	0.79467	0.271845
3231	王莹	1	1	0	32	0	0	1	4.62	13.71	1.901	0.411472	0.138658
3705	史丽芬	1	1	0	29	0	1	1	4.99	11.17	3.476	0.696593	0.311191
3711	元英健	1	1	0	36	0	0	1	4.14	13.47	3.4	0.821256	0.252413
3713	朱婧	1	1	0	35	0	1	1	4.79	13.27	4.838	1.01002	0.364582
3728	王润茜	1	1	0	15	0	1	1	4.66	15.2	2.237	0.480043	0.147171
3743	邹文娟	1	1	0	43	0	1	1	3.71	12.49	4.365	1.17655	0.34948
3748	赵婧	1	1	0	37	0	1	1	4.72	14.36	1.781	0.377331	0.124025
3749	张静	1	0	0	53	1	0	1	4.12	11.94	2.582	0.626699	0.216248
3751	刘钰	1	0	0	31	0	1	1	4.22	12.92	3.03	0.718009	0.23452
3754	刘玉霞	1	1	0	60	1	1	1	5.13	14.92	0.935	0.182261	0.0626676
3759	王玲	1	1	0	41	0	1	1	4	13.25	2.207	0.55175	0.166566
3777	柴传丽	1	1	0	40	0	1	1	4.03	12.3	2.581	0.640447	0.209837
3781	蒙占茹	1	1	0	63	1	0	1	4.9	12.85	4.012	0.818776	0.312218
3784	李元丽	1	1	0	38	0	1	1	4.24	11.9	0.895	0.211085	0.0752101
3790	郝磊	1	0	1	40	0	0	1	5.6	14.37	1.709	0.305179	0.118928
3794	鲁欣	1	0	0	40	0	1	1	3.83	11.75	2.388	0.623499	0.203234
3797	田雪	1	0	0	34	0	1	1	4.55	11.84	3.371	0.740879	0.284713
3811	季彦	1	0	0	42	0	0	1	4.48	13.69	2.103	0.46942	0.153616
3832	窦诗婵	1	1	0	29	0	1	1	4.05	14.32	3.981	0.982963	0.278003
3835	赵明	1	1	1	32	0	0	1	4.83	13.28	2.811	0.581988	0.211672
3851	张春梅	1	0	0	52	1	0	1	4.14	13.45	2.78	0.671498	0.206691
3855	朱婧	1	1	0	35	0	1	2	6.72	20.3	0.017	0.00252976	0.000837438
3862	王恺	1	1	1	39	0	0	1	5.25	13.68	1.455	0.277143	0.10636
3867	韩津	1	0	0	41	0	0	2	4.86	12.45	0.239	0.049177	0.0191968
3868	张淑珍	1	1	0	61	1	0	1	4.65	12.06	1.649	0.354624	0.136733
3869	王恩武	1	1	1	66	1	0	1	4.85	14.35	0.972	0.200412	0.0677352
3884	金钟允	1	1	1	66	1	1	1	4.46	11.27	2.486	0.557399	0.220586
3922	刘世清	1	0	0	57	1	0	1	4.66	12.93	1.181	0.253433	0.091338
3923	张皆萍	1	1	0	38	0	0	1	4.87	14.57	1.282	0.263244	0.087989
3926	闫娜青	1	0	0	54	1	1	1	4.44	13.03	1.469	0.330856	0.11274
3938	李会丽	1	1	0	46	1	1	1	3.91	13.36	1.054	0.269565	0.0788922
3940	王金焕	1	0	0	65	1	0	1	4.39	15.43	1.305	0.297267	0.0845755
3954	田琨	1	0	1	39	0	0	1	4.53	14.79	1.132	0.24989	0.0765382
3956	徐佩荣	1	1	1	78	1	1	1	4.31	12.13	2.253	0.522738	0.185738
3962	于筠	1	1	0	28	0	1	1	5.02	11.85	3.995	0.795817	0.337131
3963	牛玉昆	1	0	0	70	1	0	1	4.24	13.37	1.481	0.349292	0.11077
3964	孙月	1	1	0	39	0	0	1	3.7	11.53	1.037	0.28027	0.0899393
4023	郭光蕊	1	1	0	26	0	0	1	4.32	12.32	2.794	0.646759	0.226786
4041	王宝利	1	0	1	47	1	0	1	5	12.17	2.278	0.4556	0.187182
4042	孙桂云	1	0	0	38	0	0	1	5.3	13.38	1.404	0.264906	0.104933
4048	佟鑫	1	1	0	30	0	1	1	4.24	14.28	0.56	0.132075	0.0392157
4051	杨聪慧	1	1	0	60	1	0	1	3.82	14.52	3.214	0.841361	0.22135
4052	曹媛媛	1	1	0	33	0	0	2	7.6	10.23	0.004	0.000526316	0.000391007
4060	吕玉英	1	1	0	61	1	0	2	6.27	14.65	0.004	0.000637959	0.000273038
4062	王荃	1	0	1	40	0	0	1	5.94	14.69	1.419	0.238889	0.0965963
4065	刘洪凤	1	0	0	58	1	1	1	4.58	13.27	1.342	0.293013	0.10113
4068	王玉伟	1	0	1	36	0	0	1	4.75	11.16	2.629	0.553474	0.235573
4070	陈玉荣	1	0	0	66	1	0	1	4.23	12.73	1.509	0.356738	0.118539
4075	张广玲	1	0	0	60	1	1	1	5.3	13.57	2.92	0.550943	0.215181
4118	张淑云	1	1	0	58	1	1	1	4.33	12.66	0.851	0.196536	0.0672196
4135	高丽	1	0	0	37	0	0	1	4.7	11.45	1.757	0.37383	0.15345
4158	张媛媛	1	0	0	41	0	1	1	5.34	14.08	3.247	0.608052	0.230611
4159	侯秀珍	1	0	0	69	1	0	1	4.02	18.13	1.108	0.275622	0.0611142
4177	齐忠禄	1	1	1	51	1	1	1	4.58	13.64	1.022	0.223144	0.0749267
4196	杨金龙	1	1	1	34	0	0	1	4.4	12.77	1.003	0.227955	0.0785435
4199	魏乃馨	1	0	0	29	0	0	1	4.49	13.27	2.826	0.629399	0.212962
4207	陈小平	1	1	0	40	0	0	1	4.29	12.25	3.936	0.917483	0.321306
4211	张丽	1	1	0	64	1	0	1	4.73	13.59	1.035	0.218816	0.0761589
4227	高悦	1	1	1	69	1	0	1	4.16	13.64	1.17	0.28125	0.0857771
4240	王征	1	1	0	60	1	1	1	4.09	11.7	4.662	1.13985	0.398462
4245	付凡睿	1	0	0	30	0	1	1	4.05	14.44	1.323	0.326667	0.0916205
4296	齐箐	1	0	0	36	0	1	1	4.39	14.31	2.003	0.456264	0.139972
4317	李丽丽	1	1	1	31	0	1	1	4.47	13.02	1.018	0.22774	0.0781874
4318	李晓钊	1	1	1	42	0	1	1	4.86	12.94	2.039	0.419547	0.157573
4348	吴国强	1	1	1	64	1	1	1	4.26	12.62	2.815	0.660798	0.223059
4351	刘洪纪	1	0	1	65	1	1	1	3.78	14.62	1.715	0.453704	0.117305
4366	乔琳雅	1	1	0	28	0	1	1	3.95	11.65	2.407	0.609367	0.206609
4376	李秀苓	1	0	0	61	1	0	1	3.59	12.76	2.79	0.777159	0.218652
4377	岳广苹	1	1	0	48	1	0	1	4.22	12.29	0.554	0.13128	0.0450773
4382	薛晨	1	0	1	29	0	1	1	4.34	14.17	2.938	0.676959	0.207339
4384	王秀艳	1	1	0	50	1	1	0	4.05	10.72	5.059	1.24914	0.471922
4400	尹亚惠	1	1	0	28	0	1	1	4.53	14.36	1.077	0.237748	0.075
105	李红	0	1	0	43	0	0	1	4.21	16.82	3.4	0.807601	0.20214
106	马艺铭	0	1	0	14	0	0	0	3.72	5.69	13.051	3.50833	2.29367
111	丰雷	0	0	1	42	0	0	1	6.38	17.88	1.472	0.230721	0.0823266
112	郭凤英	0	1	0	62	1	0	1	4.47	16.82	2.424	0.542282	0.144114
113	曹立青	0	1	0	42	0	0	0	4.66	13.09	12.558	2.69485	0.959358
116	王桂芹	0	0	0	58	1	0	1	4.96	15.6	2.063	0.415927	0.132244
118	高庆功	0	0	1	50	1	0	1	5.36	14.58	1.664	0.310448	0.114129
119	朱德静	0	0	0	25	0	0	1	4.67	14.51	2.734	0.585439	0.188422
120	孙娟	0	1	0	30	0	0	1	5.91	17.57	3.751	0.634687	0.213489
121	张国燕	0	1	0	50	1	0	1	5.45	16.15	3.096	0.568073	0.191703
122	段文秀	0	1	0	51	1	0	1	5.05	13.68	2.779	0.550297	0.203143
123	胥红苓	0	0	0	52	1	0	0	5.53	16.69	10.64	1.92405	0.637507
125	吴艳	0	0	0	32	0	0	1	4.94	18.73	2.298	0.465182	0.122691
127	宋丽丽	0	1	0	46	1	0	1	4.38	14.05	3.625	0.827626	0.258007
128	于洪艳	0	1	0	37	0	0	2	4.93	12.09	0.037	0.00750507	0.00306038
129	左文强	0	1	1	29	0	0	1	5.06	18.45	0.819	0.161858	0.0443902
131	张宝云	0	0	0	52	1	0	0	4.41	14.57	9.932	2.25215	0.681675
132	何梦影	0	1	0	23	0	0	2	5.6	20.74	0.012	0.00214286	0.000578592
134	刘秀茹	0	1	0	41	0	0	1	5.56	14.53	2.9	0.521583	0.199587
135	王磊	0	1	1	34	0	0	1	6.02	16.04	3.315	0.550664	0.206671
136	杨天中	0	1	0	68	1	0	1	5.65	14.47	1.472	0.260531	0.101728
138	荣瑞荣	0	1	0	58	1	0	1	4.59	13.61	2.693	0.58671	0.197869
139	王志芳	0	1	0	51	1	0	1	5.25	16.54	1.11	0.211429	0.06711
141	庞毓兰	0	1	0	61	1	0	1	5.27	14.8	0.978	0.185579	0.0660811
144	王靖	0	0	0	43	0	0	1	4.8	15.72	3.677	0.766042	0.233906
146	钟冬枝	0	1	0	43	0	0	1	4.93	14.07	1.918	0.389047	0.136318
149	刘倩倩	0	0	0	28	0	0	1	5.33	16.25	2.505	0.469981	0.154154
150	智刚	0	1	1	31	0	1	2	7.64	17.32	0.01	0.0013089	0.000577367
151	蓝学刚	0	0	1	55	1	0	1	4.6	13.58	2.741	0.59587	0.201841
152	张俊霞	0	0	0	42	0	1	1	4.99	14.52	2.799	0.560922	0.192769
157	刘英华	0	1	0	64	1	0	1	7.77	16	0.378	0.0486486	0.023625
159	吴国珍	0	1	0	46	1	1	1	5.63	14.63	4.434	0.787567	0.303076
162	王玉玲	0	1	0	56	1	0	1	5.2	13.92	1.406	0.270385	0.101006
167	苑菲菲	0	1	0	26	0	0	1	5.07	16.59	1.107	0.218343	0.0667269
168	王佩凤	0	1	0	62	1	0	1	4.6	18.62	1.318	0.286522	0.0707841
169	边若军	0	1	0	66	1	0	1	5.46	17.13	3.518	0.644322	0.205371
170	梁致怡	0	0	0	38	0	1	1	4.51	13.33	2.1	0.465632	0.157539
171	江海峰	0	1	1	47	1	0	1	5.04	15.6	2.968	0.588889	0.190256
172	时章信	0	1	1	63	1	0	1	5.37	13.82	1.856	0.345624	0.134298
173	刘洪辉	0	0	1	44	0	0	1	5.23	14.99	1.058	0.202294	0.0705804
175	张锡爱	0	1	0	47	1	1	1	4.75	11.58	1.878	0.395368	0.162176
177	董玉忠	0	0	0	61	1	0	0	4.57	12.76	4.957	1.08468	0.38848
178	杨家顺	0	1	0	57	1	0	1	4.97	17.19	3.023	0.608249	0.175858
179	刘立冬	0	0	1	54	1	0	1	5.16	16.55	3.56	0.689922	0.215106
180	林娜	0	0	0	32	0	0	1	5.83	16.94	2.705	0.463979	0.159681
182	王丽萍	0	1	0	34	0	0	1	5.58	14.23	2.615	0.468638	0.183767
183	刘洪菊	0	0	0	56	1	0	1	4.86	14.38	3.41	0.701646	0.237135
190	吕金莹	0	0	0	29	0	0	1	4.49	13.69	1.429	0.318263	0.104383
195	王宝林	0	1	1	52	1	1	1	5.21	12.79	1.32	0.253359	0.103206
196	吕金莹	0	0	0	29	0	0	1	4.79	13.69	1.429	0.29833	0.104383
205	张玉铁	0	0	0	45	1	0	2	3.58	13.02	0.009	0.00251397	0.000691244
208	王新龙	0	0	1	56	1	0	1	5.47	14.88	0.437	0.0798903	0.0293683
212	郭淑琴	0	1	0	59	1	0	1	4.47	12.89	2.167	0.484787	0.168115
216	黄启秀	0	0	0	42	0	1	1	5.34	13.71	3.276	0.613483	0.23895
226	张梅蕊	0	1	0	40	0	1	1	4.83	14.38	2.24	0.463768	0.155772
230	冯云	0	0	1	50	1	0	1	5.74	17.1	1.78	0.310105	0.104094
232	侯福云	0	0	0	57	1	0	1	5.21	15.33	2.84	0.545106	0.185258
238	孙淑华	0	1	0	64	1	1	1	6.03	15.82	2.4	0.39801	0.151707
239	鞠文青	0	0	0	46	1	0	1	4.47	15.07	1.08	0.241611	0.0716656
247	门海艳	0	0	0	43	0	1	1	5.17	15.82	2.39	0.462282	0.151075
248	韩玉玲	0	0	0	52	1	1	1	5.15	15.01	1.44	0.279612	0.095936
251	李宛秋	0	0	0	18	0	1	1	5.52	14.52	1.32	0.23913	0.0909091
253	孟令宽	0	1	1	61	1	0	1	5.02	17.56	1.655	0.329681	0.0942483
256	武宗坤	0	1	0	61	1	0	1	4.99	13.42	2.5	0.501002	0.186289
260	刘莲芝	0	1	0	52	1	0	1	5.09	14.25	1.724	0.338703	0.120982
262	孟宪茹	0	0	0	33	0	1	1	4.6	14.29	3.179	0.691087	0.222463
264	李广芬	0	1	0	50	1	1	1	4.89	15.77	3.349	0.684867	0.212365
268	韩美生	0	0	1	39	0	1	1	5.75	21.65	0.745	0.129565	0.0344111
272	韩秀敏	0	1	0	62	1	0	1	3.34	11.81	0.666	0.199401	0.0563929
273	任云良	0	1	1	52	1	0	1	5.3	16.55	1.956	0.369057	0.118187
276	张立娜	0	1	0	28	0	1	1	5.75	17.13	3.634	0.632	0.212142
280	张印刚	0	0	1	52	1	0	1	5.85	17.96	0.74	0.126496	0.0412027
283	马光秋	0	1	0	21	0	1	0	2.66	12.07	101.462	38.1436	8.40613
288	程炳茹	0	1	0	59	1	0	1	4.48	12.79	3.985	0.889509	0.311572
293	么世麟	0	1	1	28	0	1	1	5.18	14.61	1.024	0.197683	0.070089
296	高秀英	0	1	0	68	1	0	0	4.29	5.59	17.871	4.16573	3.19696
303	叶宏霞	0	1	0	56	1	1	1	5.3	16.01	2.347	0.44283	0.146596
305	朱恩华	0	0	0	70	1	1	1	4.53	15.63	3.671	0.810375	0.234869
307	卢大昆	0	1	0	60	1	0	1	4.85	12.85	1.932	0.398351	0.15035
308	张鸿梅	0	0	0	52	1	1	2	7.06	18.95	0.004	0.000566572	0.000211082
309	高聚贤	0	1	1	62	1	1	1	5.04	14.83	2.119	0.420437	0.142886
312	刘倩	0	0	0	40	0	0	2	4.54	19.3	0.3	0.0660793	0.015544
313	吴秀虹	0	1	0	48	1	1	0	4.28	14.13	6.271	1.46519	0.443808
315	张玉娥	0	1	0	51	1	0	1	5.01	17.14	0.798	0.159281	0.0465578
321	孟建玉	0	1	0	56	1	0	1	4.42	14.49	1.643	0.371719	0.113389
325	徐金霞	0	1	0	51	1	1	1	5.74	20.75	2.165	0.377178	0.104337
331	姜富华	0	0	0	54	1	0	1	5.06	13.14	3.189	0.630237	0.242694
335	姜伟	0	0	0	44	0	1	1	4.69	16.08	0.856	0.182516	0.0532338
336	李凤芝	0	0	0	47	1	1	1	5.07	16.18	1.238	0.244181	0.0765142
337	周瑞萍	0	1	0	49	1	1	1	5.22	19.79	4.126	0.790421	0.208489
341	高庆功	0	0	1	51	1	1	0	4.06	15.41	46.243	11.3899	3.00084
344	刘淑杰	0	0	0	41	0	0	0	4.39	19.29	5.181	1.18018	0.268585
346	李铁平	0	0	0	58	1	0	1	4.8	14.23	1.629	0.339375	0.114476
347	于洋	0	1	1	24	0	0	1	5.67	16.35	1.445	0.25485	0.0883792
352	苗禄	0	1	0	22	0	1	2	9.34	32.82	0.008	0.000856531	0.000243754
354	朴英荣	0	0	0	61	1	0	1	4.49	15.92	2.876	0.640535	0.180653
355	高吉梅	0	1	0	45	1	1	1	5.06	15.79	1.222	0.241502	0.0773908
356	郭健	0	1	1	33	0	0	1	5.23	17.56	3.282	0.627533	0.186902
358	王锡玲	0	1	0	58	1	0	1	4.89	14.29	1.1	0.224949	0.0769769
359	张学苓	0	0	0	54	1	1	1	4.79	20.27	1.154	0.240919	0.0569314
367	高宝田	0	1	1	60	1	0	1	5.24	15.8	1.316	0.251145	0.0832911
368	高峰	0	1	1	38	0	0	1	6.05	21.4	1.135	0.187603	0.0530374
369	刘淑瑞	0	0	0	52	1	0	1	4.13	16.21	3.973	0.961985	0.245096
372	王美杰	0	1	0	38	0	1	1	4.75	19.28	0.863	0.181684	0.0447614
373	缴蓓	0	0	0	46	1	0	1	4.84	17.93	1.055	0.217975	0.0588399
376	黄维华	0	0	1	38	0	0	1	5.38	15.44	1.393	0.258922	0.0902202
386	徐桂苓	0	1	0	56	1	0	1	3.56	17.41	1.262	0.354494	0.0724871
387	李丹丹	0	0	0	37	0	1	1	4.5	17.49	2.225	0.494444	0.127216
392	田艳珍	0	1	0	50	1	0	1	4.07	12.97	0.709	0.174201	0.0546646
393	赵硕	0	1	1	30	0	1	1	5.39	16.86	1.841	0.341558	0.109193
396	王秀玲	0	0	0	32	0	1	1	5.1	12.51	2.133	0.418235	0.170504
399	闫书华	0	0	0	48	1	1	1	5.64	13.52	1.93	0.342199	0.142751
400	孙会斌	0	1	0	48	1	1	1	4.58	15.27	2.502	0.546288	0.163851
401	杨馨卉	0	1	0	36	0	1	1	5.06	18.21	4.227	0.835375	0.232125
402	王晶晶	0	0	0	33	0	0	1	5.23	17.57	4.078	0.779732	0.2321
404	刘敬之	0	0	1	50	1	0	1	5.22	14.11	0.657	0.125862	0.0465627
408	刘林香	0	1	0	51	1	0	1	5.69	17.36	2.213	0.388928	0.127477
412	陈淑贞	0	1	0	65	1	0	1	4.83	15.22	1.977	0.409317	0.129895
421	刘新荣	0	0	0	57	1	0	1	4.92	15.49	1.81	0.367886	0.11685
425	赵桂荣	0	0	0	59	1	0	1	4.57	19.26	2.261	0.494748	0.117394
426	李子起	0	0	1	62	1	0	1	4.17	17.58	1.79	0.429257	0.10182
428	马俪真	0	1	0	20	0	1	0	5	15.7	5.949	1.1898	0.378917
432	孙红秀	0	1	0	63	1	0	0	5.52	15.78	5.532	1.00217	0.35057
434	武学亭	0	0	0	51	1	1	1	5.11	16.03	2.262	0.442661	0.14111
439	赵月巧	0	1	0	33	0	0	1	5.42	14.67	2.575	0.475092	0.175528
440	刘蕾	0	0	0	32	0	1	1	4.62	15.53	1.36	0.294372	0.0875724
441	葛艳丽	0	0	0	37	0	0	0	4.8	12.75	9.641	2.00854	0.756157
442	林婉清	0	1	0	30	0	0	1	5.18	17.42	2.341	0.451931	0.134386
445	齐园园	0	1	1	33	0	0	1	6.43	16.38	2.356	0.366407	0.143834
446	杨玉萍	0	0	0	51	1	0	1	5.8	19.52	1.603	0.276379	0.0821209
451	李秀华	0	1	0	54	1	1	0	5.3	13.67	6.536	1.23321	0.478127
455	万惠卿	0	0	0	60	1	1	1	4.05	14.88	3.79	0.935802	0.254704
459	张存阳	0	1	1	34	0	1	1	6.25	16.1	1.494	0.23904	0.092795
460	董蔓莹	0	1	0	60	1	1	1	4.99	24.36	1.514	0.303407	0.0621511
463	吴秀椿	0	1	0	53	1	1	1	4.05	15	4.17	1.02963	0.278
466	卜旭婵	0	1	0	43	0	0	1	4.86	14.34	2.667	0.548765	0.185983
469	林火姬	0	1	0	47	1	0	1	4.97	13.69	1.143	0.22998	0.0834916
470	张振生	0	1	1	39	0	0	1	5.18	18.44	2.144	0.4139	0.116269
474	单家芳	0	1	0	51	1	1	1	4.56	13.91	2.676	0.586842	0.19238
476	马玉华	0	0	0	52	1	1	1	4.44	15.35	1.935	0.435811	0.126059
482	王树枫	0	1	1	19	0	1	1	5.03	16.25	2.211	0.439563	0.136062
485	刘蕊	0	0	0	33	0	1	1	5.69	17.22	2.501	0.439543	0.145238
488	李玉蕾	0	0	1	27	0	0	1	4.8	14.38	0.899	0.187292	0.0625174
489	张悦晨	0	1	1	31	0	1	1	4.81	16.33	0.958	0.199168	0.058665
499	王书荣	0	1	0	64	1	0	1	5.11	17.05	2.754	0.538943	0.161525
516	黄素燕	0	0	0	60	1	1	1	5.39	21.21	2.618	0.485714	0.123432
517	陈静	0	0	0	59	1	0	1	4.89	15.48	0.759	0.155215	0.049031
518	孙风玲	0	0	0	51	1	0	1	4.6	13.59	2.306	0.501304	0.169684
519	杨丽娜	0	1	0	33	0	1	1	5.02	18.69	1.341	0.267131	0.0717496
520	张净	0	1	0	27	0	0	1	4.63	13.24	3.034	0.655292	0.229154
525	臧淑萍	0	0	0	56	1	0	1	5.33	13.4	1.476	0.276923	0.110149
526	邱莉娴	0	1	0	71	1	0	1	4.51	19.73	1.01	0.223947	0.0511911
527	王玉立	0	0	0	60	1	0	0	5.27	17.9	5.154	0.977989	0.287933
529	李英	0	1	0	60	1	0	1	4.87	14.25	4.042	0.829979	0.283649
530	杨柳	0	0	0	42	0	0	1	5.4	16.25	2.758	0.510741	0.169723
531	杨霞	0	1	0	48	1	0	1	3.8	14.55	2.556	0.672632	0.17567
532	沈旭鹏	0	1	0	32	0	0	2	5.87	13.72	0.008	0.00136286	0.00058309
533	于敬芳	0	1	0	33	0	0	0	5.06	14.58	15.482	3.05968	1.06187
535	阮美晶	0	0	0	26	0	1	1	5.29	16.17	2.669	0.504537	0.165059
537	陈瑞芳	0	0	0	50	1	0	2	6.22	2	0.01	0.00160772	0.005
538	全文娟	0	0	0	33	0	0	1	4.79	12.85	1.427	0.297912	0.111051
540	丁宝苓	0	0	0	52	1	0	0	5.05	14.42	5.09	1.00792	0.352982
542	于海丽	0	1	0	34	0	1	1	4.93	16.81	2.512	0.509533	0.149435
543	崔丹丹	0	1	0	25	0	1	2	3.85	13.52	0.072	0.0187013	0.00532544
545	王艳	0	1	0	56	1	0	1	5.24	18.58	2.911	0.555534	0.156674
546	王锡珠	0	1	0	54	1	0	1	4.55	13.38	3.418	0.751209	0.255456
564	王娟	0	1	0	34	0	1	1	5.55	17.2	2.988	0.538378	0.173721
566	王珺	0	0	0	33	0	0	1	7.08	16.35	3.257	0.460028	0.199205
567	刘超	0	0	1	30	0	1	1	4.75	17.38	2.745	0.577895	0.15794
568	马丽萍	0	0	0	51	1	1	1	5.2	18.67	0.593	0.114038	0.0317622
569	孙笑梅	0	1	0	29	0	0	1	5.2	15.14	2.203	0.423654	0.145509
572	王玉侠	0	1	0	33	0	1	1	4.66	15.23	2.409	0.516953	0.158175
575	王翠芹	0	1	0	52	1	0	1	5.25	15.84	0.616	0.117333	0.0388889
577	米振东	0	0	1	74	1	0	1	4.96	15.3	1.366	0.275403	0.089281
579	刘震忠	0	0	1	37	0	0	1	3.25	1.16	1.782	0.548308	1.53621
584	刘佳	0	1	0	28	0	1	1	5.65	17.7	3.038	0.537699	0.171638
594	郑秀君	0	1	0	62	1	0	1	5.19	13	1.488	0.286705	0.114462
596	刘文来	0	0	1	53	1	0	1	5.62	16.4	1.858	0.330605	0.113293
600	王玉梅	0	1	0	59	1	0	0	4.79	13.23	5.434	1.13445	0.410733
601	陈德芹	0	1	0	61	1	0	1	6.58	15.93	2.493	0.378875	0.156497
610	张灏	0	1	1	40	0	1	1	5.98	16.67	2.127	0.355686	0.127594
611	钱庆军	0	1	0	47	1	1	1	4.32	17.25	1.579	0.365509	0.0915362
613	车廷毅	0	0	1	54	1	0	1	5.64	22.77	2.437	0.432092	0.107027
615	王彤	0	1	0	34	0	0	1	5.04	19.39	1.383	0.274405	0.0713254
620	孙嘉敏	0	1	0	59	1	1	1	5.08	16.15	2.431	0.478543	0.150526
626	刘童	0	1	0	34	0	1	1	4.92	14.88	2.7	0.54878	0.181452
628	费佶	0	1	1	40	0	0	2	3.7	10.51	0.245	0.0662162	0.0233111
642	白香君	0	0	0	30	0	1	1	5.27	13.9	4.269	0.810057	0.307122
643	郑淑芸	0	1	0	58	1	1	1	5.31	16.24	2.475	0.466102	0.152401
650	于梓荣	0	0	0	58	1	0	1	5.14	14.56	4.89	0.951362	0.335852
655	刘书珍	0	0	0	59	1	1	1	5.37	14.59	2.699	0.502607	0.18499
657	刘刚	0	1	1	46	1	1	1	5.56	14.81	1.658	0.298201	0.111951
659	苗志红	0	0	0	37	0	1	1	5.15	17.45	3.634	0.705631	0.208252
662	王美英	0	1	0	53	1	0	1	4.52	13.04	1.602	0.354425	0.122853
664	孙万达	0	0	1	53	1	0	1	5.31	15.83	2.782	0.523917	0.175742
665	周桂华	0	0	0	62	1	0	0	3.95	8.16	25.161	6.36987	3.08346
666	杨俊洁	0	1	0	44	0	1	1	5.31	14.84	3.275	0.616761	0.220687
668	李雪松	0	1	1	28	0	1	1	5.1	13.82	3.813	0.747647	0.275904
669	郭友纯	0	1	0	53	1	1	1	4.41	14.03	2.416	0.547846	0.172202
670	胡丽娜	0	0	0	60	1	0	1	4.45	11.64	2.638	0.592809	0.226632
672	翁逸	0	0	0	41	0	0	1	4.37	11.75	3.526	0.806865	0.300085
676	杨佟清	0	1	0	51	1	0	1	5.3	16.62	0.388	0.0732075	0.0233454
677	陶英	0	0	0	43	0	0	1	4.4	15.72	3.184	0.723636	0.202545
679	崔奎荣	0	1	0	60	1	1	2	11.25	39.03	0.006	0.000533333	0.000153728
681	赵惠	0	1	0	37	0	0	1	4.65	15.19	2.206	0.474409	0.145227
683	李秀菊	0	0	0	52	1	1	1	4.65	15.24	2.129	0.457849	0.139698
684	于桂玲	0	0	0	46	1	0	1	4.62	13.45	2.315	0.501082	0.172119
686	冯振起	0	1	1	53	1	0	1	4.89	17.24	2.696	0.551329	0.156381
688	张新莉	0	1	0	59	1	0	1	4.78	14.71	2.027	0.424059	0.137797
692	叶青武	0	0	1	39	0	1	1	5.33	16.46	2.86	0.536585	0.173755
693	王静	0	0	0	36	0	0	1	5.16	15.07	2.042	0.395736	0.135501
694	杨印芝	0	0	0	56	1	0	1	4.82	14.41	2.028	0.420747	0.140736
702	元泽芬	0	1	0	60	1	0	1	5.15	15	4.083	0.792816	0.2722
707	杨延相	0	1	1	54	1	1	0	5.48	15.5	5.03	0.917883	0.324516
708	张连山	0	1	1	67	1	1	2	4.53	10.64	0.012	0.00264901	0.00112782
710	高原	0	1	1	42	0	0	1	4.94	17.47	2.293	0.46417	0.131254
713	王维梅	0	0	0	52	1	1	1	5.39	16.33	2.289	0.424675	0.140171
716	郭仕娥	0	0	0	52	1	0	1	5.14	16.43	2.227	0.433268	0.135545
717	魏凤珍	0	0	0	54	1	1	1	4.14	13.88	3.372	0.814493	0.242939
718	冯丽坤	0	0	0	51	1	1	1	4.49	14.03	2.348	0.52294	0.167356
719	冯茂凤	0	1	0	64	1	0	1	4.94	15.52	1.491	0.301822	0.0960696
730	王倩	0	0	0	32	0	0	1	4.96	14.46	1.629	0.328427	0.112656
731	刘玉萍	0	0	0	59	1	1	1	4.61	13.98	0.601	0.130369	0.04299
732	王红霞	0	0	0	34	0	0	1	4.52	14.7	4.106	0.908407	0.27932
734	商秀英	0	1	0	61	1	1	1	4.72	15.05	1.351	0.286229	0.0897674
735	刘建华	0	0	0	61	1	0	1	4.56	10.94	3.599	0.789254	0.328976
737	宫丽丽	0	0	0	27	0	1	0	5.65	15.72	6.341	1.1223	0.403372
738	周晓文	0	1	0	49	1	1	0	5.16	13.38	5.338	1.0345	0.398954
740	计黇	0	1	0	25	0	1	0	5.65	11.5	10.149	1.79628	0.882522
741	陈欣	0	1	1	30	0	1	1	6.13	14.1	3.81	0.621533	0.270213
748	于灵花	0	1	0	46	1	1	1	4.92	15.23	1.508	0.306504	0.0990151
753	邢晓玲	0	1	0	38	0	0	1	4.74	14.53	1.965	0.414557	0.135237
756	杨建侠	0	1	0	40	0	1	0	3.44	10.45	6.533	1.89913	0.625167
757	杜会敏	0	1	0	40	0	0	1	4.47	13.81	2.224	0.497539	0.161043
758	李桂苓	0	0	0	42	0	1	1	3.88	13.07	1.186	0.30567	0.0907422
764	刘文杰	0	1	0	46	1	0	1	5.33	17.02	1.007	0.188931	0.0591657
765	沈红木	0	1	0	50	1	0	1	5.05	16.67	4.03	0.79802	0.241752
767	赵晓侠	0	1	1	63	1	1	1	4.94	14.81	0.69	0.139676	0.0465901
768	郭延琴	0	0	0	64	1	1	0	4.91	14.31	7.91	1.611	0.55276
772	杨华平	0	1	0	54	1	1	1	3.28	8.13	2.24	0.682927	0.275523
773	王晓菁	0	1	0	23	0	1	1	4.84	16.5	1.621	0.334917	0.0982424
775	张红岩	0	0	0	35	0	0	1	5.58	12.65	3.762	0.674194	0.297391
776	曾宪杰	0	1	1	35	0	1	2	5.82	19.79	0.18	0.0309278	0.0090955
778	李娅霞	0	1	0	49	1	0	0	4.52	10.83	8.564	1.89469	0.790766
791	廖美丽	0	1	0	51	1	1	2	4.75	18.08	0.085	0.0178947	0.00470133
801	安娜	0	1	0	37	0	1	1	4.59	14.92	3.441	0.749673	0.23063
802	孙立华	0	1	0	59	1	0	1	5.58	13.99	2.918	0.522939	0.208578
815	张智华	0	0	0	66	1	0	2	4.61	12.1	0.026	0.00563991	0.00214876
820	苗欣	0	0	0	34	0	0	1	4.57	11.95	4.329	0.947265	0.362259
825	霍军军	0	0	1	31	0	1	1	5.77	18.34	2.043	0.354073	0.111396
832	路鸿健	0	1	0	49	1	0	1	3.99	14.44	2.954	0.740351	0.204571
834	解贞	0	0	0	31	0	1	1	4.91	14.76	2.176	0.443177	0.147425
837	张凤琴	0	0	0	57	1	0	1	3.92	7.82	1.56	0.397959	0.199488
839	陈清连	0	1	0	51	1	1	1	4.42	14.09	1.16	0.262443	0.0823279
844	边玉秀	0	0	0	53	1	1	1	4.19	10.71	2.428	0.579475	0.226704
851	史玉珍	0	0	0	58	1	0	1	5.39	20	1.579	0.29295	0.07895
853	苏雅楠	0	1	0	27	0	0	0	4.87	13.93	6.353	1.30452	0.456066
854	曹文凤	0	0	0	62	1	0	2	4.54	15.22	0.345	0.0759912	0.0226675
861	刘影	0	1	0	44	0	1	1	4.16	12.14	3.076	0.739423	0.253377
866	乜丽君	0	1	0	27	0	1	1	5.07	12.53	1.746	0.344379	0.139346
870	杨德芹	0	1	0	48	1	0	1	4.38	12.77	3.409	0.778311	0.266954
873	闫万强	0	1	1	38	0	1	1	4.36	16.87	1.525	0.349771	0.0903972
878	孙治华	0	1	0	71	1	1	0	4.22	14.2	6.086	1.44218	0.428592
880	丁宝芬	0	1	0	61	1	0	1	3.71	15.18	2.273	0.612668	0.149736
882	李剑颖	0	1	0	27	0	1	1	4.53	15.51	1.051	0.232009	0.0677627
884	柏雪	0	1	0	32	0	1	1	4.58	16.7	1.891	0.412882	0.113234
885	刘金鑫	0	0	1	32	0	0	1	5.47	14.05	2.573	0.470384	0.183132
888	郜云兰	0	1	0	54	1	0	1	4.19	13.61	1.989	0.474702	0.146143
896	陈川	0	1	0	28	0	1	1	5.67	16.22	1.535	0.270723	0.0946363
898	刘子铭	0	1	1	28	0	1	1	4.86	14.15	1.061	0.218313	0.0749823
899	韩越越	0	0	0	39	0	0	1	4.68	14.11	4.085	0.872863	0.289511
901	于源	0	1	0	25	0	1	1	5.06	12.27	2.2	0.434783	0.179299
902	刘秀香	0	1	0	53	1	0	1	4.63	14.97	1.735	0.37473	0.115898
904	回佩趁	0	1	0	32	0	0	1	5.12	13.31	1.627	0.317773	0.122239
907	韩学梅	0	0	0	51	1	0	1	4.64	13.74	3.498	0.753879	0.254585
910	杨丽娜	0	1	0	40	0	1	1	5.39	16.17	2.756	0.511317	0.170439
911	吴琳	0	1	0	29	0	1	2	9.56	25.07	0.016	0.00167364	0.000638213
916	祁德霞	0	1	0	56	1	0	1	4.92	13.46	1.246	0.253252	0.0925706
918	唐美华	0	1	0	51	1	0	1	4.97	15.62	1.207	0.242857	0.0772727
919	郑克兰	0	0	1	68	1	0	1	4.52	16.69	1.728	0.382301	0.103535
920	李园园	0	0	0	35	0	0	1	5.41	13.35	1.392	0.257301	0.10427
949	刘刚	0	1	1	46	1	1	1	5.35	18.04	4.68	0.874766	0.259424
988	李梦阳	0	0	0	32	0	0	2	5.77	17.76	0.161	0.0279029	0.00906532
990	陈彤	0	0	0	23	0	1	1	5.3	16.45	2.759	0.520566	0.16772
991	杜更然	0	1	1	44	0	1	1	6.02	17.4	2.271	0.377243	0.130517
993	管志玲	0	1	0	38	0	0	1	5.34	14.51	2.31	0.432584	0.159201
994	朱华	0	1	0	46	1	0	2	6.19	11.66	0.008	0.00129241	0.000686106
997	张秋兰	0	1	0	60	1	0	1	4.88	13.57	2.36	0.483607	0.173913
998	杜薇	0	0	0	43	0	1	1	6	21.27	1.099	0.183167	0.051669
1001	李明云	0	0	0	57	1	0	1	4.88	12.52	2.249	0.460861	0.179633
1006	张莉蓉	0	1	0	54	1	0	1	4.03	14.02	0.788	0.195533	0.0562054
1007	王秀敏	0	0	0	63	1	1	1	5.36	14.05	1.868	0.348507	0.132954
1009	侯莹	0	1	0	37	0	1	2	5.27	15.71	0.014	0.00265655	0.000891152
1010	吴文芬	0	1	0	54	1	0	1	4.84	26.58	2.54	0.524793	0.0955606
1011	陈菊	0	1	1	44	0	0	1	4.97	14.72	1.343	0.270221	0.0912364
1016	刘瑞霞	0	1	0	41	0	1	1	5.36	14.82	0.982	0.183209	0.0662618
1021	张桂敏	0	0	0	63	1	1	1	4.98	15.78	2.798	0.561847	0.177313
1022	宗红梅	0	1	0	62	1	1	1	4.26	14.48	1.125	0.264085	0.0776934
1023	杨培华	0	1	0	51	1	0	1	4.6	13.91	1.252	0.272174	0.0900072
1024	张仲兰	0	1	0	55	1	1	1	5.14	11.27	1.247	0.242607	0.110648
1025	赵怡	0	1	0	54	1	0	0	3.56	13.66	5.19	1.45787	0.379941
1031	郑元涛	0	1	1	29	0	0	0	3.91	11.43	7.037	1.79974	0.615661
1034	王立双	0	0	0	65	1	1	1	3.96	13.07	2.185	0.551768	0.167177
1041	李莉	0	0	0	24	0	1	1	5.21	14.38	1.847	0.354511	0.128442
1042	张同能	0	1	1	55	1	1	1	3.27	11.72	1.113	0.340367	0.0949659
1048	李慧萍	0	1	0	56	1	0	1	4.75	13.18	2.393	0.503789	0.181563
1051	江加珍	0	1	0	52	1	1	0	5.14	13.09	5.631	1.09553	0.430176
1052	杨金芹	0	1	0	59	1	1	1	4.75	10.52	2.512	0.528842	0.238783
1053	赵永爱	0	1	0	55	1	1	1	4.95	16.35	2.131	0.430505	0.130336
1054	张橙	0	0	0	34	0	1	1	5.42	14.49	0.511	0.0942804	0.0352657
1056	魏迎春	0	1	0	61	1	0	1	4.39	13.98	3.179	0.724146	0.227396
1058	李连顺	0	1	1	54	1	0	1	5	12.42	4.352	0.8704	0.350403
1059	尹学海	0	1	1	31	0	1	1	5.2	15.13	1.296	0.249231	0.0856576
1068	许磊	0	1	1	29	0	1	1	5.14	17.1	0.758	0.147471	0.0443275
1071	张楠	0	0	0	36	0	0	1	4.2	11.36	1.844	0.439048	0.162324
1077	于天霖	0	0	1	26	0	1	1	5.66	18.78	1.305	0.230565	0.0694888
1079	张桂芝	0	0	0	48	1	1	1	4.69	13.11	0.905	0.192964	0.0690313
1080	赵凤池	0	1	0	62	1	0	1	4.04	17.89	1.722	0.426238	0.0962549
1082	张立艳	0	1	0	52	1	1	1	4.58	12.69	0.665	0.145197	0.0524035
1085	吴树己	0	1	1	28	0	1	1	5.01	14.34	3.471	0.692814	0.24205
1086	冉孟芬	0	0	0	43	0	1	1	4.73	13.6	0.817	0.172727	0.0600735
1089	王福利	0	0	1	52	1	0	1	5.58	14.91	4.395	0.787634	0.294769
1090	王秀余	0	1	0	62	1	1	1	4.69	13.64	2.052	0.437527	0.15044
1091	赵燕俊	0	1	0	68	1	1	1	4.06	12.8	1.685	0.415025	0.131641
1095	张娟	0	0	0	38	0	0	1	6.28	13.19	1.939	0.308758	0.147005
1096	梁建伟	0	1	1	29	0	1	1	5.79	16.9	4.069	0.702763	0.240769
1097	李繁五	0	0	1	63	1	0	1	5.28	12.85	1.232	0.233333	0.0958755
1098	郑文珍	0	0	0	50	1	0	1	4.01	14.99	1.354	0.337656	0.0903269
1100	曲静	0	0	0	50	1	0	1	4.56	14.24	2.589	0.567763	0.181812
1102	张冬梅	0	0	0	47	1	0	1	4.89	13.55	2.94	0.601227	0.216974
1104	吕富兰	0	1	0	61	1	1	1	4.66	12.85	2.787	0.598069	0.216887
1105	成飞飞	0	1	1	30	0	1	1	5.77	17.37	1.495	0.259099	0.0860679
1107	孙小芹	0	0	0	55	1	1	1	3.49	12.68	2.505	0.717765	0.197555
1109	周洪霞	0	0	0	43	0	0	1	4.48	11.79	1.128	0.251786	0.0956743
1113	姜和	0	0	1	45	1	0	1	6.69	16.48	3.21	0.479821	0.194782
1118	冯玲	0	0	0	36	0	0	1	4.7	15.61	4.374	0.930638	0.280205
1119	欧阳银娇	0	0	0	37	0	1	1	4.27	11.85	1.982	0.464169	0.167257
1121	王芝霞	0	1	0	54	1	1	0	5.25	12.32	5.609	1.06838	0.455276
1123	张英华	0	0	0	53	1	0	1	3.73	10.48	2.81	0.753351	0.26813
1124	张义海	0	1	1	39	0	1	1	5.19	14.97	2.1	0.404624	0.140281
1126	李金霞	0	0	0	59	1	0	1	4.36	16.08	1.523	0.349312	0.0947139
1127	陈青	0	1	0	60	1	0	0	21.368	3.22	6.66	0.311681	2.06832
1130	高献奎	0	1	1	43	0	0	2	6.41	16.77	0.01	0.00156006	0.000596303
1134	梁岩	0	0	1	50	1	0	1	4.88	15.67	0.763	0.156352	0.0486918
1135	张剑	0	1	1	34	0	1	1	5.61	16.19	1.597	0.28467	0.0986411
1138	苏树红	0	1	0	60	1	0	1	3.69	14.29	2.771	0.750949	0.193912
1139	李建新	0	0	1	46	1	1	1	5.02	13.42	1.734	0.345418	0.12921
1140	米素萍	0	0	0	55	1	1	1	4.45	13.04	3.973	0.892809	0.304678
1141	张永杭	0	1	1	13	0	1	1	5.79	14.72	2.321	0.400864	0.157677
1145	于秀艳	0	0	0	43	0	0	1	4.78	11.81	2.929	0.612762	0.24801
1150	曹国勤	0	0	0	49	1	0	1	3.86	15.48	2.131	0.552073	0.137661
1154	王璐	0	1	0	33	0	1	1	4.89	15.82	4.335	0.886503	0.27402
1156	韩翠杰	0	0	0	29	0	1	1	5.23	13.89	1.037	0.198279	0.074658
1157	刘莹	0	0	0	35	0	0	1	5.26	18.13	1.529	0.290684	0.0843354
1158	龚兵艳	0	1	0	28	0	0	1	4.78	12.65	4.687	0.980544	0.370514
1159	朱建光	0	1	1	35	0	1	1	5.65	18.21	1.098	0.194336	0.0602965
1161	赵亮	0	1	1	38	0	0	1	5.18	17.36	3.551	0.685521	0.204551
1162	吴冬梅	0	0	0	50	1	1	1	4.81	14.71	3.274	0.680665	0.22257
1164	侯树靖	0	1	0	37	0	1	1	3.98	13.38	3.667	0.921357	0.274066
1165	李振芸	0	1	0	61	1	1	1	3.56	12.51	1.571	0.441292	0.12558
1166	郭元	0	1	1	33	0	1	1	4.86	14.78	1.72	0.353909	0.116373
1171	商艾	0	0	0	38	0	1	1	4.48	15.48	1.889	0.421652	0.122028
1173	李悦轩	0	1	1	26	0	1	2	6.16	19.45	0.007	0.00113636	0.000359897
1175	侯琳	0	1	0	34	0	1	1	4.8	16.58	1.904	0.396667	0.114837
1176	张文秀	0	1	0	64	1	1	1	4.55	9.87	4.601	1.01121	0.46616
1177	陈绍见	0	1	1	43	0	1	1	5.32	17.9	1.299	0.244173	0.0725698
1181	杨桂凤	0	0	0	54	1	0	1	4.02	13.42	3.182	0.791542	0.237109
1183	张玉生	0	1	1	72	1	1	1	5.02	16.26	0.952	0.189641	0.0585486
1184	张树林	0	0	1	53	1	1	1	4.27	13.66	2.578	0.603747	0.188726
1185	刘冬	0	1	0	63	1	0	1	4.95	18.15	2.112	0.426667	0.116364
1188	高坤	0	1	0	39	0	0	1	3.78	12.3	2.576	0.681481	0.209431
1190	景彩	0	0	0	41	0	1	1	4.19	11.82	0.683	0.163007	0.0577834
1196	郑秋越	0	1	0	31	0	0	1	4.37	13.35	0.682	0.156064	0.0510861
1197	高宝清	0	0	1	50	1	0	1	4.94	13.14	1.54	0.311741	0.117199
1204	徐树霞	0	0	0	49	1	0	1	4.9	14.63	1.533	0.312857	0.104785
1206	丁永峰	0	1	1	52	1	1	1	4.9	13.97	3.684	0.751837	0.263708
1209	张荣丽	0	0	0	52	1	0	1	4.47	15.1	2.005	0.448546	0.132781
1210	李明明	0	1	0	35	0	1	1	4.89	12.46	1.467	0.3	0.117737
1212	邓向东	0	1	1	50	1	1	1	4.61	12.69	2.71	0.587852	0.213554
1214	韩尚琴	0	0	0	55	1	0	1	4.72	11.64	2.22	0.470339	0.190722
1216	刘素霞	0	1	0	54	1	0	1	4.29	13.82	3.24	0.755245	0.234443
1219	王维敏	0	1	0	44	0	1	1	3.9	10.66	0.863	0.221282	0.0809568
1220	王思远	0	1	0	27	0	1	1	4.46	14.15	1.96	0.439462	0.138516
1222	刘伟	0	0	1	36	0	1	1	4.49	12.88	2.598	0.578619	0.201708
1223	唐广瑞	0	1	1	40	0	1	1	3.69	11.68	1.251	0.339024	0.107106
1224	吴素荣	0	0	0	53	1	1	1	3.91	10.13	2.431	0.621739	0.23998
1228	刘剑伟	0	0	1	37	0	1	1	4.52	13.28	1.654	0.365929	0.124548
1230	董朋	0	0	1	32	0	0	2	4.42	13.45	0.319	0.0721719	0.0237175
1233	杨庆春	0	0	0	46	1	0	1	4.46	12.69	2.746	0.615695	0.216391
1239	李明婧	0	1	0	34	0	0	2	3.53	10.01	0.193	0.0546742	0.0192807
1240	张琦	0	1	0	27	0	0	1	3.58	13.9	1.388	0.387709	0.0998561
1242	刘茂兰	0	1	0	65	1	0	1	4.05	13.87	3.876	0.957037	0.279452
1244	王秀芹	0	0	0	58	1	0	1	3.84	12.48	1.686	0.439063	0.135096
1245	朱夏婉	0	1	0	35	0	1	1	4.53	12.52	1.595	0.352097	0.127396
1248	李明荣	0	1	0	60	1	1	1	4.54	11.76	4.628	1.01938	0.393537
1250	宋二辰	0	1	0	41	0	1	1	4.13	12.69	2.444	0.591768	0.192593
1251	王统帅	0	1	1	26	0	1	1	4.21	14.43	1.105	0.26247	0.0765766
1254	杨继霞	0	0	0	57	1	0	1	4.16	12.8	2.329	0.559856	0.181953
1256	郭丽	0	0	0	32	0	0	1	4.35	13.54	2.296	0.527816	0.169572
1259	李秀娟	0	0	0	34	0	1	1	4.26	12.92	1.591	0.373474	0.123142
1260	孙乃芹	0	1	0	43	0	1	1	3.32	14.71	2.238	0.674096	0.152141
1261	娄丽	0	0	0	40	0	0	1	3.61	15.02	3.359	0.930471	0.223635
1264	施惠芬	0	1	0	50	1	0	1	3.8	13.27	1.584	0.416842	0.119367
1265	刘慧青	0	1	0	52	1	0	1	3.53	12.37	3.01	0.852691	0.243331
1272	何军	0	0	0	46	1	0	1	3.86	14.15	2.532	0.655959	0.17894
1274	王红艳	0	1	0	42	0	1	1	3.81	12.87	1.981	0.519948	0.153924
1282	程淑杰	0	0	0	42	0	1	0	1.39	14.09	5.817	4.18489	0.412846
1283	赵晨	0	1	0	34	0	1	1	3.53	12.3	1.21	0.342776	0.098374
1284	赵荣	0	0	0	41	0	0	0	3.71	12.09	4.959	1.33666	0.410174
1285	张金龙	0	1	1	21	0	0	0	4.38	12.83	7.431	1.69658	0.579189
1286	花金兰	0	0	0	49	1	0	1	4.25	13.94	2.639	0.620941	0.189311
1293	程秀敏	0	1	0	61	1	0	0	3.67	8.31	10.516	2.8654	1.26546
1295	崔虹	0	1	0	32	0	0	1	3.78	12.09	1.006	0.266138	0.0832093
1299	马宝云	0	1	0	64	1	1	1	3.88	12.26	3.265	0.841495	0.266313
1300	李世金	0	1	1	43	0	1	1	4.41	13.83	3.31	0.750567	0.239335
1301	孙强	0	1	1	48	1	1	1	4.63	15.03	1.755	0.37905	0.116766
1302	张文帅	0	1	1	25	0	1	1	4.11	16.66	1.742	0.423844	0.104562
1305	庄凯	0	0	1	34	0	1	1	4.41	12.93	1.54	0.349206	0.119103
1312	王程	0	1	1	30	0	0	1	3.74	12.45	1.541	0.412032	0.123775
1314	曹学胜	0	1	1	27	0	1	1	4.47	12.96	0.963	0.215436	0.0743056
1315	何丽萍	0	1	0	44	0	0	1	3.89	11.7	0.813	0.208997	0.0694872
1317	崔洪艳	0	0	0	38	0	0	1	3.36	13.03	1.448	0.430952	0.111128
1319	盛玉红	0	0	0	53	1	0	1	3.68	12.92	2.478	0.67337	0.191796
1320	陈金秋	0	1	0	35	0	0	1	3.91	12.85	3.147	0.804859	0.244903
1323	邓焕欣	0	0	0	43	0	0	1	3.7	12.75	1.633	0.441351	0.128078
1328	王春香	0	0	0	52	1	1	2	5.18	13.64	0.178	0.0343629	0.0130499
1329	姚俊萍	0	0	0	57	1	0	1	3.8	10.92	2.669	0.702368	0.244414
1331	任辰脏	0	1	1	89	1	1	1	3.54	12.3	1.485	0.419492	0.120732
1332	冯淑艾	0	1	0	55	1	1	1	4.46	15.7	1.596	0.357848	0.101656
1337	郑文英	0	1	0	57	1	1	1	3.79	14.75	1.219	0.321636	0.0826441
1342	洪学文	0	1	0	64	1	1	1	3.96	13.47	2.473	0.624495	0.183593
1343	李大雪	0	0	0	62	1	0	1	3.72	14.02	0.888	0.23871	0.0633381
1349	谢来源	0	1	1	45	1	1	1	3.7	9.94	1.094	0.295676	0.11006
1352	于斌	0	1	1	36	0	1	1	4.44	13.16	3.879	0.873649	0.294757
1353	赵悦欣	0	1	0	23	0	1	1	4.01	13.31	2.839	0.70798	0.213298
1355	霍德凤	0	1	0	56	1	0	1	3.86	10.99	0.911	0.23601	0.0828935
1356	刘晓辉	0	0	1	45	1	0	1	3.93	11.43	1.607	0.408906	0.140595
1360	王秀楹	0	1	1	38	0	1	1	5.38	10.94	2.593	0.48197	0.23702
1362	孙靖	0	0	0	34	0	0	1	3.17	11.43	3.571	1.1265	0.312423
1363	王秀梅	0	1	0	56	1	0	1	4.34	13.84	2.938	0.676959	0.212283
1368	付连杰	0	1	1	27	0	1	1	5.21	12.87	0.829	0.159117	0.0644134
1370	王金玉	0	1	0	42	0	1	1	3.74	11.42	1.059	0.283155	0.092732
1371	罗昕茹	0	0	0	25	0	1	1	3.62	11.98	1.421	0.392541	0.118614
1377	刘颖	0	0	0	45	1	0	2	4.9	16.84	0.004	0.000816327	0.00023753
1382	纪明华	0	1	1	58	1	1	0	3.92	9.29	4.946	1.26173	0.5324
1384	刘凤雅	0	1	0	26	0	0	0	4.39	12.51	8.386	1.91025	0.670344
1385	李彩丽	0	0	0	30	0	1	1	3.61	14.08	1.519	0.420776	0.107884
1386	杨蕊	0	1	0	29	0	0	1	4.08	14.99	2.28	0.558824	0.152101
1387	冯兢	0	0	1	50	1	1	1	4.51	10.98	1.343	0.297783	0.122313
1388	杨梅	0	1	0	33	0	0	1	4.11	12.5	2.653	0.645499	0.21224
1392	王敬	0	0	0	48	1	1	1	3.88	10.71	4.556	1.17423	0.425397
1393	潘晓明	0	1	1	54	1	1	1	3.93	11.53	2.698	0.686514	0.233998
1394	刁桂梅	0	0	0	35	0	1	0	2.5	5.84	100	40	17.1233
1395	王树英	0	1	0	58	1	0	1	4.53	11.92	1.791	0.395364	0.150252
1397	刘庚	0	1	1	38	0	1	1	4.08	11.34	1.501	0.367892	0.132363
1398	鹿骋远	0	1	1	27	0	1	1	4.78	14.87	2.137	0.447071	0.143712
1401	祁娟	0	0	0	33	0	1	1	3.94	11.73	2.043	0.518528	0.174169
1409	邓清峰	0	1	1	48	1	1	1	4.82	14.54	1.792	0.371784	0.123246
1411	蔡惠雯	0	1	0	48	1	0	2	4.59	16.03	0.026	0.00566449	0.00162196
1412	田淑敏	0	0	0	60	1	0	1	4.78	15.17	1.622	0.339331	0.106922
1414	刘玉萍	0	0	0	61	1	1	1	3.82	15.49	4.629	1.21178	0.298838
1415	李洪胜	0	0	1	51	1	1	1	4.87	11.5	0.665	0.13655	0.0578261
1416	周克均	0	0	1	70	1	1	2	3.89	15.91	0.012	0.00308483	0.000754243
1418	张雅静	0	1	0	34	0	1	1	3.86	13.39	4.914	1.27306	0.36699
1419	万红	0	0	0	52	1	1	1	3.68	11.76	2.404	0.653261	0.204422
1420	杨永明	0	1	1	60	1	0	1	4.42	10.89	2.42	0.547511	0.222222
1422	杨丽萍	0	0	0	48	1	0	1	3.8	12.64	2.175	0.572368	0.172073
1423	王志伟	0	1	1	35	0	1	1	4.37	12.13	0.866	0.198169	0.0713932
1424	杨宝敏	0	1	0	62	1	1	1	4.14	14.24	1.639	0.395894	0.115098
1425	王珺	0	0	0	36	0	0	1	4.07	11.96	2.285	0.561425	0.191054
1426	王婷生	0	0	0	57	1	0	1	4.3	12.09	3.032	0.705116	0.250786
1428	李莉	0	0	0	64	1	1	1	5.04	14.37	3.109	0.616865	0.216354
1429	杨梅	0	1	0	30	0	0	1	4.19	13.41	2.062	0.492124	0.153766
1430	张凤芝	0	0	0	55	1	0	0	4.46	13.72	5.521	1.23789	0.402405
1432	常守华	0	1	1	56	1	1	1	4.39	13.24	1.626	0.370387	0.12281
1433	刘颖	0	0	0	45	1	1	1	1.2	13.37	1.01	0.841667	0.0755423
1437	付秀杰	0	1	0	49	1	1	0	3.97	10.46	13.613	3.42897	1.30143
1439	徐树海	0	0	1	54	1	1	1	4.92	13.78	2.173	0.441667	0.157692
1441	师国俊	0	0	0	52	1	0	1	4.8	14.18	0.967	0.201458	0.0681946
1444	崔爱玲	0	1	0	32	0	1	1	5.17	10.94	1.694	0.32766	0.154845
1445	张振坤	0	0	0	64	1	1	1	3.48	13.35	2.675	0.768678	0.200375
1447	邓常红	0	0	1	42	0	0	1	4.2	11.16	1.674	0.398571	0.15
1448	任友娜	0	0	0	36	0	0	1	3.99	13.3	2.962	0.742356	0.222707
1453	魏建萍	0	0	0	68	1	0	1	4.22	12.38	1.143	0.270853	0.0923263
1454	贾振苓	0	1	0	47	1	1	2	4.02	13.78	0.008	0.00199005	0.000580552
1455	程俊芬	0	0	0	41	0	1	1	4.72	12.29	2.907	0.61589	0.236534
1459	李学敏	0	0	0	46	1	0	1	3.89	10.78	2.016	0.518252	0.187013
1464	李跃玲	0	0	0	42	0	1	1	4.08	11.78	2.553	0.625735	0.216723
1465	杨霞	0	1	0	49	1	0	0	3.99	11.54	8.89	2.22807	0.770364
1466	王爱兰	0	0	0	59	1	1	1	4.33	11.75	2.68	0.618938	0.228085
1467	张琼	0	1	0	45	1	1	1	4.08	13.7	3.279	0.803676	0.239343
1469	张颖	0	1	0	32	0	0	1	4.98	10.9	2.101	0.421888	0.192752
1470	王美霞	0	0	0	49	1	1	1	3.89	12.07	2.987	0.767866	0.247473
1471	田向东	0	0	1	55	1	1	1	4.37	13.43	0.907	0.207551	0.0675354
1476	蔡勇	0	0	1	35	0	1	1	5.19	13.83	4.901	0.944316	0.354375
1478	曹国艳	0	0	0	54	1	0	1	4.314	13.71	1.599	0.370654	0.11663
1479	肖君兰	0	0	0	57	1	1	1	4.03	12.48	1.913	0.47469	0.153285
1480	薛清泼	0	0	1	40	0	1	1	4.74	13.85	1.704	0.359494	0.123032
1481	宗兰英	0	1	0	58	1	0	1	4.65	13.67	1.644	0.353548	0.120263
1482	崔天然	0	0	0	28	0	1	1	4.44	12.7	1.147	0.258333	0.090315
1493	殷红	0	0	0	37	0	1	1	4.78	11.09	1.192	0.249372	0.107484
1494	郭义武	0	0	1	54	1	0	1	4.22	13.42	0.66	0.156398	0.0491803
1496	费玲珊	0	1	0	27	0	1	1	4.2	12.66	2.456	0.584762	0.193997
1501	刘齐	0	1	0	31	0	1	1	4.13	11.94	2.404	0.582082	0.20134
1506	田占科	0	0	1	46	1	1	1	4.55	11.78	1.53	0.336264	0.129881
1507	张丽敏	0	1	0	65	1	0	2	4.47	13.48	0.087	0.0194631	0.00645401
1509	李倩	0	1	0	31	0	0	1	4.45	13.19	1.756	0.394607	0.133131
1510	王惠荣	0	0	0	55	1	0	1	4.04	14.33	1.792	0.443564	0.125052
1511	苏月芝	0	1	0	54	1	0	1	4.41	11.48	1.814	0.411338	0.158014
1512	张秀芬	0	0	0	63	1	0	1	4.38	13.41	2.019	0.460959	0.150559
1514	李琬	0	1	0	40	0	1	1	4.42	12.57	4.089	0.925113	0.325298
1522	王永慧	0	0	0	63	1	0	1	4.36	12.2	2.42	0.555046	0.198361
1523	张玉茹	0	1	0	61	1	0	1	3.92	12.16	2.756	0.703061	0.226645
1526	刘爱玲	0	1	0	39	0	1	0	4.48	12.53	6	1.33929	0.478851
1531	王玉春	0	1	0	54	1	0	1	3.9	11.99	1.372	0.351795	0.114429
1533	于淑琴	0	1	0	54	1	1	1	4.3	11.07	1.541	0.358372	0.139205
1537	岳春梅	0	1	0	52	1	1	2	4.13	12.27	0.251	0.0607748	0.0204564
1538	郭艺	0	0	0	25	0	1	0	4.43	11.22	6.675	1.50677	0.59492
1540	边元龙	0	1	1	29	0	1	1	4.19	13.98	2.911	0.694749	0.208226
1545	刘树发	0	1	1	61	1	1	1	3.38	11.21	1.536	0.454438	0.137021
1546	刘锋星	0	0	1	49	1	1	1	3.78	11.03	1.486	0.393122	0.134723
1550	钱鑫	0	1	0	29	0	1	1	4.16	12.01	4.849	1.16562	0.403747
1551	徐洪梅	0	0	0	48	1	1	1	3.57	12.91	2.671	0.748179	0.206894
1552	李小菲	0	1	0	31	0	1	1	3.62	11.31	1.326	0.366298	0.117241
1553	孙福平	0	0	0	57	1	0	1	4.04	12.65	1.933	0.478465	0.152806
1554	周秀芬	0	0	0	63	1	0	1	3.65	11.23	0.771	0.211233	0.0686554
1558	李娜	0	1	0	30	0	1	1	3.81	12.7	1.963	0.515223	0.154567
1559	宋文萱	0	1	0	25	0	1	1	3.83	12.38	2.755	0.719321	0.222536
1560	田有琴	0	1	0	56	1	1	1	3.84	12.49	3.841	1.00026	0.307526
1561	郭伟	0	0	1	55	1	1	1	3.9	12.36	2.089	0.535641	0.169013
1562	王洪桥	0	1	1	47	1	0	1	3.4	11.82	1.14	0.335294	0.0964467
1563	郭海来	0	0	1	39	0	0	1	3.96	13.99	1.699	0.42904	0.121444
1566	于雪松	0	1	1	40	0	1	1	4.15	15.02	3.531	0.850843	0.235087
1567	杨军	0	1	1	39	0	1	1	4.71	14.72	2.261	0.480042	0.153601
1568	张桃	0	0	0	53	1	0	1	3.83	11.74	2.414	0.630287	0.205622
1569	李玉花	0	0	0	56	1	0	1	3.98	11.75	1.901	0.477638	0.161787
1570	王和苗	0	1	0	25	0	0	1	3.4	10.27	2.259	0.664412	0.219961
1571	孙焰	0	1	1	50	1	0	2	4.01	13.77	0.004	0.000997506	0.000290487
1573	朱玲	0	0	0	35	0	1	0	3.47	8.85	5.853	1.68674	0.661356
1575	王芳珍	0	1	0	55	1	1	1	3.72	10.83	1.834	0.493011	0.169344
1577	于娈	0	1	0	42	0	1	0	3.57	14.7	5.19	1.45378	0.353061
1580	杨洋	0	1	1	28	0	1	1	4.31	13.93	2.158	0.500696	0.154917
1582	樊晶	0	1	0	59	1	0	1	4.57	13.75	1.406	0.307659	0.102255
1583	郝玉梅	0	0	0	53	1	0	1	3.68	11.31	3.033	0.824185	0.26817
1584	张晓宇	0	0	0	28	0	0	1	4.45	12.02	1.648	0.370337	0.137105
1585	杨金旗	0	1	0	47	1	1	1	3.58	12.61	2.533	0.707542	0.200872
1590	彭静媛	0	1	0	40	0	1	1	4.8	13.29	1.189	0.247708	0.0894658
1592	冯志邦	0	1	1	64	1	1	0	3.48	8.15	18.761	5.39109	2.30196
1594	刘淑兰	0	1	0	56	1	0	1	1.4	13.83	3.474	2.48143	0.251193
1595	王国俊	0	1	0	67	1	1	1	3.49	13.34	3.682	1.05501	0.276012
1596	刘进川	0	1	1	33	0	0	0	3.83	13.49	6.062	1.58277	0.44937
1597	金欣生	0	0	0	62	1	0	1	3.52	13.27	2.132	0.605682	0.160663
1598	尹士文	0	0	0	56	1	0	1	4.29	11.52	3.054	0.711888	0.265104
1601	宁书玲	0	0	0	54	1	0	1	4.21	10.54	1.379	0.327553	0.130835
1606	付文笛	0	1	0	24	0	1	1	4.34	14.71	1.974	0.454839	0.134194
1608	刘丹	0	0	0	28	0	0	1	3.8	12.86	1.771	0.466053	0.137714
1609	杜丽	0	0	0	42	0	0	1	3.62	13	2.369	0.65442	0.182231
1611	王丽	0	1	0	64	1	0	1	4.16	11.5	1.172	0.281731	0.101913
1619	徐玉超	0	0	0	29	0	1	1	3.72	9.79	1.258	0.338172	0.128498
1622	冯志惠	0	0	0	63	1	0	1	3.63	13.44	1.666	0.458953	0.123958
1623	葛孚玉	0	1	0	66	1	1	1	3.41	17.61	1.47	0.431085	0.0834753
1624	王乐	0	1	0	34	0	0	1	3.8	13.01	2.066	0.543684	0.158801
1625	魏春香	0	1	0	58	1	0	1	3.97	11.29	4.462	1.12393	0.395217
1628	杨慧祎	0	1	0	46	1	0	1	4.47	13.89	2.728	0.610291	0.1964
1631	高泽海	0	1	1	62	1	0	1	3.96	11.6	1.712	0.432323	0.147586
1634	田成涛	0	1	1	22	0	1	1	4.42	14.93	1.378	0.311765	0.0922974
1637	韩晨均	0	1	0	21	0	1	1	3.12	11.21	3.025	0.969551	0.269848
1638	陈静静	0	1	0	30	0	1	1	3.72	13.54	1.41	0.379032	0.104136
1641	杜巧莲	0	0	0	57	1	0	1	3.75	12.43	1.693	0.451467	0.136203
1642	王玉珺	0	1	0	34	0	1	1	5.45	11.53	2.374	0.435596	0.205898
1646	张士芝	0	0	0	56	1	1	1	3.89	14.33	4.054	1.04216	0.282903
1647	方晓甬	0	0	1	37	0	0	1	3.7	13.97	1.984	0.536216	0.142019
1648	夏学平	0	1	0	68	1	0	1	3.37	13.27	0.719	0.213353	0.0541824
1649	赵润杰	0	1	0	55	1	0	1	3.49	11.49	0.833	0.238682	0.0724978
1656	赵福燕	0	1	0	52	1	1	1	3.9	13.03	1.21	0.310256	0.0928626
1658	宋晶	0	0	0	34	0	0	1	3.91	13.47	1.918	0.490537	0.14239
1662	李晓明	0	0	0	34	0	1	1	3.41	11.89	1.954	0.573021	0.16434
1666	李俊华	0	0	0	66	1	0	1	3.85	14.22	3.04	0.78961	0.213783
1669	唐伟伟	0	0	0	34	0	0	1	4.23	17.05	1.154	0.272813	0.0676833
1671	高玉英	0	1	0	62	1	1	1	4.32	13.85	0.99	0.229167	0.0714801
1676	阎津凤	0	0	0	55	1	0	1	4.09	14.16	0.958	0.23423	0.0676554
1678	张忍之	0	1	1	77	1	0	1	4.2	11.2	1.415	0.336905	0.126339
1680	刘鋆鋆	0	0	0	31	0	0	1	3.89	12.99	2.401	0.617224	0.184834
1681	李春艳	0	0	0	55	1	1	1	4.38	12.61	1.843	0.420776	0.146154
1683	莫俊熙	0	0	1	31	0	1	1	4.48	15.04	0.766	0.170982	0.0509309
1684	邵江亮	0	1	1	36	0	1	1	3.79	13.01	3.538	0.933509	0.271945
1685	陈倩	0	0	0	33	0	1	2	3.69	12.8	0.008	0.00216802	0.000625
1686	段洪晨	0	1	0	26	0	1	1	4.1	12.59	1.389	0.33878	0.110326
1687	郝艳会	0	1	0	39	0	0	1	3.93	12.88	0.475	0.120865	0.0368789
1689	王微	0	1	0	31	0	1	1	3.97	12.23	2.311	0.582116	0.188962
1691	孙明珠	0	1	1	31	0	0	1	4.96	14.53	1.999	0.403024	0.137577
1692	田琳琳	0	1	0	32	0	1	2	3.4	10.01	0.227	0.0667647	0.0226773
1694	王志伟	0	1	1	37	0	0	1	3.19	12.97	1.276	0.4	0.0983809
1696	方淑蓉	0	1	0	65	1	1	1	3.63	11.84	2.06	0.567493	0.173986
1698	王洪君	0	0	1	58	1	1	1	4.19	12.68	1.787	0.426492	0.140931
1700	田娜	0	0	0	29	0	1	1	4	11.61	1.967	0.49175	0.169423
1701	郑国强	0	1	1	65	1	0	1	3.36	14.01	1.013	0.301488	0.0723055
1702	刘泽洋	0	1	1	28	0	1	1	4.33	14.3	1.608	0.371363	0.112448
1703	朱晨曲	0	0	0	40	0	0	1	3.54	11.27	1.431	0.404237	0.126974
1704	韩真真	0	1	0	28	0	0	2	5.76	16.03	0.009	0.0015625	0.000561447
1705	李伯兰	0	1	0	64	1	0	1	3.2	11.86	1.883	0.588437	0.158769
1709	张平	0	1	1	28	0	1	1	4.97	13.24	0.872	0.175453	0.065861
1710	罗威	0	0	1	28	0	0	1	3.93	12.04	2.017	0.513232	0.167525
1712	任淑华	0	1	0	61	1	0	1	3.88	13.4	3.038	0.78299	0.226716
1713	郝英英	0	1	0	58	1	0	1	3.88	11.18	3.453	0.889948	0.308855
1714	孙雪	0	0	0	26	0	1	1	3.75	1.319	1.38	0.368	1.04625
1715	李玉宁	0	1	0	33	0	0	1	3.92	15.3	1.577	0.402296	0.103072
1716	兰秋连	0	1	0	35	0	0	1	3.74	11.4	2.256	0.603209	0.197895
1718	刘志鹏	0	1	1	37	0	0	1	4.01	12.77	3.071	0.765835	0.240486
1721	苏和	0	0	1	31	0	1	1	3.79	13.9	1.948	0.513984	0.140144
1724	王东亮	0	0	0	41	0	0	1	3.06	12.71	1.736	0.56732	0.136585
1725	田金平	0	0	0	66	1	0	1	3.45	12.22	1.86	0.53913	0.152209
1728	穆瑞桥	0	1	0	58	1	0	1	3.72	12.64	1.215	0.326613	0.0961234
1729	张晓君	0	0	0	34	0	1	1	3.78	11.83	4.317	1.14206	0.36492
1731	李福会	0	0	0	56	1	0	1	3.66	8.86	2.323	0.634699	0.26219
1734	李博	0	1	1	33	0	1	1	4.38	13.05	2.692	0.614612	0.206284
1738	高永超	0	1	0	28	0	1	1	4.26	12.51	3.768	0.884507	0.301199
1740	张廉卓	0	1	1	29	0	1	1	2.79	14.84	2.182	0.782079	0.147035
1741	张毓苓	0	1	0	77	1	0	1	3.42	11.43	0.767	0.224269	0.0671041
1742	王振洪	0	1	1	63	1	1	1	4.74	11.58	1.328	0.280169	0.11468
1743	张秀梅	0	0	0	55	1	1	1	4.67	14.16	2.6	0.556745	0.183616
1744	焦发国	0	1	1	39	0	1	1	4.29	13.65	1.795	0.418415	0.131502
1746	刘霞	0	0	0	40	0	1	1	4.34	14.14	4.313	0.993779	0.305021
1748	李莉	0	0	0	25	0	0	1	3.91	10.11	3.242	0.829156	0.320673
1749	淮利兰	0	1	0	59	1	0	1	4.46	14.7	1.755	0.393498	0.119388
1751	田成	0	0	1	43	0	0	1	3.92	13.3	3.693	0.942092	0.277669
1754	刘天宇	0	1	0	35	0	1	1	3.75	13.77	3.77	1.00533	0.273784
1756	孙文华	0	1	0	61	1	0	1	3.54	12.98	3.26	0.920904	0.251156
1760	高婕	0	1	0	29	0	1	1	4.49	14.09	3.602	0.802227	0.255642
1762	孙玉	0	0	0	45	1	1	1	3.77	13.17	1.444	0.383024	0.109643
1764	张晋芳	0	0	0	48	1	1	1	4.04	13.39	3.599	0.890842	0.268783
1767	孙文华	0	1	0	61	1	0	1	3.54	12.98	3.26	0.920904	0.251156
1768	文淑梅	0	1	0	47	1	1	1	3.04	11.01	2.207	0.725987	0.200454
1770	黄健	0	1	1	41	0	1	1	3.68	13.58	3.788	1.02935	0.27894
1773	王旭鸣	0	1	1	31	0	1	1	4.52	13.94	2.806	0.620796	0.201291
1774	康广作	0	0	1	61	1	0	1	4.28	12.48	0.82	0.191589	0.0657051
1775	刘冰	0	1	0	29	0	1	1	3.93	14.09	2.298	0.584733	0.163094
1777	钱顺鹏	0	0	1	48	1	1	1	4.59	13.15	1.38	0.300654	0.104943
1780	张农	0	0	1	56	1	0	1	3.4	12.36	1.574	0.462941	0.127346
1781	王吉刚	0	0	1	56	1	0	1	3.71	11.03	2.865	0.772237	0.259746
1782	晏艳	0	1	0	42	0	1	2	3.56	15.43	0.215	0.0603933	0.0139339
1783	高清贤	0	0	1	63	1	0	1	3.92	13.23	2.317	0.591071	0.175132
1784	韩林	0	1	1	38	0	1	1	4.09	14.87	0.513	0.125428	0.034499
1785	芦国旗	0	0	1	60	1	1	1	7.37	12.52	0.703	0.0953867	0.0561502
1786	王琴	0	1	0	27	0	0	1	3.57	11.56	4.289	1.2014	0.371021
1788	芦景安	0	0	1	46	1	1	1	4.56	13.18	1.606	0.352193	0.121851
1789	梁崎	0	1	1	40	0	1	1	4.14	12.29	3.773	0.911353	0.306998
1790	李帅	0	0	1	32	0	1	1	4.44	12.92	1.353	0.30473	0.104721
1792	陈丽君	0	1	0	58	1	0	1	3.86	12.78	2.365	0.612694	0.185055
1793	杨胜庆	0	0	0	47	1	0	1	3.93	12.95	3.153	0.80229	0.243475
1794	陈宝亮	0	0	1	39	0	1	1	3.85	11.94	1.687	0.438182	0.14129
1795	姜玉凤	0	1	0	66	1	1	1	3.47	10.98	3.253	0.937464	0.296266
1796	张翠	0	1	0	50	1	1	1	3.8	10.9	4.74	1.24737	0.434862
1797	杨虹昀	0	1	0	31	0	0	1	3.71	13.46	0.831	0.223989	0.0617385
1798	范桐东	0	0	1	53	1	0	1	4.13	13.09	0.563	0.13632	0.0430099
1799	张克良	0	0	1	42	0	1	1	4.09	12.09	2.056	0.502689	0.170058
1801	王颖	0	1	0	44	0	1	0	3.82	10.97	6.674	1.74712	0.608387
1804	朱素	0	0	0	60	1	1	1	3.13	11.22	1.875	0.599042	0.167112
1810	刘金明	0	1	1	39	0	1	1	4.28	12.9	1.143	0.267056	0.0886047
1813	赵新	0	1	0	34	0	1	1	4.51	13.09	3.141	0.696452	0.239954
1814	杨桂香	0	0	0	42	0	1	1	4.03	9.54	2.14	0.531017	0.224319
1815	纪艳红	0	0	0	39	0	0	1	4.05	13.91	1.97	0.48642	0.141625
1816	朱卉	0	0	0	38	0	1	1	4.42	12.83	2.333	0.527828	0.181839
1820	张菊	0	0	0	36	0	1	1	4	12.24	3.011	0.75275	0.245997
1821	朱文杰	0	0	1	50	1	1	1	4.64	14.32	3.165	0.682112	0.22102
1824	张洪霞	0	0	0	36	0	1	1	4.04	11.14	1.128	0.279208	0.101257
1825	杨超	0	1	1	32	0	0	1	4.93	14.4	2.701	0.54787	0.187569
1827	李金香	0	1	0	63	1	0	1	3.9	13.35	1.487	0.381282	0.111386
1830	张树全	0	0	1	33	0	0	1	5.04	14.07	1.214	0.240873	0.0862829
1833	王彩蓉	0	0	0	49	1	0	1	4.05	10.52	2.001	0.494074	0.190209
1834	吴静	0	0	0	26	0	1	1	4.26	14.04	2.79	0.65493	0.198718
1840	张继秀	0	0	0	64	1	1	1	4.58	12.92	2.309	0.504148	0.178715
1841	杨雨馨	0	1	0	21	0	1	1	4.14	13.42	2.137	0.516184	0.15924
1844	张辰	0	0	1	29	0	0	1	4.86	13.42	2.491	0.512551	0.185618
1851	张伟	0	0	1	36	0	1	1	4.15	14.35	1.645	0.396386	0.114634
1852	胡晓为	0	0	0	37	0	1	1	3.78	11.59	3.039	0.803968	0.262209
1858	马楠	0	0	0	37	0	1	1	3.94	13.21	1.484	0.37665	0.112339
1860	刘颖	0	0	0	46	1	1	1	4.18	12.57	1.985	0.47488	0.157916
1861	赵钟兰	0	0	0	65	1	0	1	4.3	11.26	1.894	0.440465	0.168206
1863	吴淑兰	0	1	0	64	1	1	1	4.6	11.57	3.357	0.729783	0.290147
1865	李莉	0	0	0	50	1	1	1	3.61	10.82	3.113	0.862327	0.287708
1866	王艳莉	0	1	0	55	1	0	1	4.7	10.74	1.804	0.38383	0.16797
1874	刘春明	0	1	1	34	0	1	2	4.68	14.45	0.111	0.0237179	0.00768166
1876	陈阳	0	1	0	26	0	1	1	4.98	14.2	1.42	0.285141	0.1
1877	孟兆华	0	0	1	54	1	0	1	5.34	14.15	3.673	0.687828	0.259576
1880	胡庆淑	0	1	0	56	1	1	1	4.25	13.53	2.192	0.515765	0.16201
1885	王姝雅	0	0	0	34	0	0	1	4.27	13.24	1.492	0.349415	0.112689
1891	赵立成	0	0	1	46	1	1	1	4.64	10.39	1.652	0.356034	0.158999
1892	李月玲	0	0	0	48	1	1	1	3.99	10.05	1.35	0.338346	0.134328
1893	柴婕	0	1	0	54	1	0	1	3.76	10.48	1.393	0.370479	0.13292
1901	张凤文	0	1	0	65	1	1	1	4.14	11.92	2.484	0.6	0.208389
1902	魏媛媛	0	0	0	36	0	0	1	3.94	12.42	1.693	0.429695	0.136312
1903	王艳芬	0	1	0	62	1	0	1	4.66	10.76	4.024	0.863519	0.373978
1904	王凯	0	0	1	41	0	1	1	4.23	11.72	1.461	0.34539	0.124659
1907	崔忠源	0	1	1	46	1	1	1	4.16	11.39	1.1	0.264423	0.0965759
1915	李喆	0	0	1	27	0	0	1	4.47	12.1	1.52	0.340045	0.12562
1916	赵清清	0	1	0	31	0	1	1	4.18	13.07	1.112	0.266029	0.0850803
1917	楼欢津	0	0	0	51	1	0	1	4.09	13.21	1.993	0.487286	0.150871
1919	付志宏	0	1	0	46	1	1	1	3.82	11.9	3.494	0.91466	0.293613
1920	李书婷	0	0	0	55	1	0	1	3.52	11.82	2.12	0.602273	0.179357
1922	蒋励志	0	1	1	32	0	1	1	4.68	11.6	1.96	0.418803	0.168966
1924	李少辉	0	0	1	36	0	0	1	4.75	12.1	1.645	0.346316	0.13595
1925	崔金华	0	0	0	65	1	0	1	5.36	11.58	0.774	0.144403	0.0668394
1926	刘仲昳	0	0	1	39	0	0	1	4.51	11.19	0.941	0.208647	0.0840929
1934	胡浩	0	0	0	51	1	0	1	3.72	10.73	1.293	0.347581	0.120503
1937	孔静芳	0	1	0	33	0	1	1	5.11	11.63	1.513	0.296086	0.130095
1938	王雨华	0	1	0	51	1	1	1	4.73	13.34	1.37	0.289641	0.102699
1944	刘奎芝	0	1	0	68	1	1	2	14.86	27.05	0.007	0.000471063	0.00025878
1946	成峰	0	1	1	51	1	0	1	4.85	13.47	2.009	0.414227	0.149146
1949	王洪超	0	1	0	32	0	1	1	3.87	12.41	0.863	0.222997	0.0695407
1951	杜巧玲	0	1	0	54	1	1	1	5.17	9.95	3.086	0.596905	0.310151
1954	王美晨	0	1	0	24	0	1	1	3.75	11.42	2.878	0.767467	0.252014
1955	张宇	0	1	1	35	0	1	1	4.66	13.07	1.269	0.272318	0.0970926
1956	张朔	0	1	0	25	0	0	1	5.23	12.69	3.258	0.622945	0.256738
1961	贾志军	0	1	1	35	0	1	1	4.44	10.77	3.549	0.799324	0.329526
1962	赵文静	0	0	0	41	0	0	1	4.87	10.86	4.656	0.956057	0.428729
1963	刘四娥	0	0	0	53	1	0	1	4.36	10.12	3.012	0.690826	0.297628
1964	马紫艳	0	1	0	64	1	1	1	3.82	10.91	2.737	0.716492	0.250871
1966	史金华	0	1	0	66	1	1	1	4.01	11.07	0.756	0.188529	0.0682927
1970	张笑	0	1	1	30	0	1	1	5.18	13.42	1.88	0.362934	0.140089
1974	代云杰	0	1	0	29	0	1	1	4.25	12.2	3.843	0.904235	0.315
1976	甄秀梅	0	0	0	47	1	0	1	4.53	13.02	2.218	0.489625	0.170353
1977	王伟强	0	1	0	32	0	1	1	4.95	12	1.885	0.380808	0.157083
1978	刘钢	0	0	1	45	1	1	1	4.39	9.47	0.855	0.194761	0.0902851
1982	牛桂森	0	0	1	59	1	1	1	4.45	14.16	1.133	0.254607	0.0800141
1985	潘艺	0	1	0	37	0	0	1	4.05	12.13	1.692	0.417778	0.139489
1986	徐艳洁	0	1	0	29	0	0	0	4.2	9.72	17.896	4.26095	1.84115
1987	高用俊	0	0	0	53	1	1	1	5.39	14.1	1.802	0.334323	0.127801
1988	刘春芬	0	0	0	50	1	1	0	4.46	10.76	5.665	1.27018	0.526487
1989	张世培	0	0	1	37	0	0	1	5.03	13.95	1.565	0.311133	0.112186
1991	王静平	0	0	0	36	0	1	1	4.42	14.89	1.27	0.28733	0.0852921
1992	孙国霞	0	1	0	37	0	0	1	4.57	12.3	2.843	0.622101	0.231138
1993	孙文华	0	1	0	30	0	1	1	4.66	11.52	1.685	0.361588	0.146267
1995	王爽	0	1	0	33	0	1	1	4.78	14.18	1.02	0.213389	0.0719323
1998	苗禄	0	1	0	26	0	1	2	4.4	18.77	0.2	0.0454545	0.0106553
2000	王爱敏	0	1	0	59	1	0	0	4.66	12.02	5.201	1.11609	0.432696
2001	朱凤波	0	0	0	36	0	1	1	4.93	13.73	2.763	0.560446	0.201238
2007	邓树艳	0	1	0	49	1	1	1	4.78	11.9	1.988	0.4159	0.167059
2008	赵振荣	0	0	0	57	1	1	1	4.63	11.35	1.297	0.28013	0.114273
2010	刘晓莉	0	0	0	37	0	0	1	4.9	12	1.055	0.215306	0.0879167
2011	曹颖	0	1	0	48	1	1	1	4.18	12.66	2.955	0.706938	0.233412
2012	吴占果	0	1	0	40	0	0	1	4.98	12.5	1.716	0.344578	0.13728
2014	刘雅彤	0	1	1	29	0	1	1	4.84	12.02	1.318	0.272314	0.109651
2020	赵强	0	1	1	34	0	1	1	3.73	10.43	1.293	0.346649	0.123969
2023	郭兴山	0	1	1	57	1	1	1	5.34	10.1	2.331	0.436517	0.230792
2025	刘玉辉	0	0	1	34	0	0	1	4.95	14.98	1.137	0.229697	0.0759012
2027	韩胜全	0	1	1	49	1	1	1	4.68	10.3	0.862	0.184188	0.0836893
2030	王希丽	0	0	0	49	1	0	1	4.06	11.18	3.405	0.83867	0.304562
2033	王秀芳	0	1	0	59	1	1	1	4.41	12.37	1.62	0.367347	0.130962
2044	邢羽	0	1	0	40	0	0	1	3.44	11.87	2.948	0.856977	0.248357
2045	刘会霞	0	1	0	46	1	1	1	3.21	10.81	3.571	1.11246	0.330342
2047	付美华	0	1	0	63	1	0	1	4.35	11.45	1.831	0.42092	0.159913
2050	吴海亮	0	0	1	38	0	1	1	4.46	12.26	1.193	0.267489	0.0973083
2051	张春爱	0	1	0	42	0	0	1	3.75	11.87	2.728	0.727467	0.229823
2056	刘珊珊	0	0	0	32	0	1	1	4.44	12.94	1.829	0.411937	0.141345
2058	渠泽华	0	0	0	23	0	1	2	8.01	19.5	0.037	0.00461923	0.00189744
2065	贾珍	0	1	0	35	0	1	1	3.55	11.8	2.356	0.663662	0.199661
2066	刘振华	0	1	0	61	1	1	1	3.91	1305	1.121	0.286701	0.000859004
2067	李松杰	0	0	1	45	1	1	1	4.32	12	2.713	0.628009	0.226083
2068	张俊刚	0	1	1	56	1	0	1	4.95	13.48	3.911	0.790101	0.290134
2069	李宝芹	0	1	0	53	1	1	0	4.5	9.25	7.112	1.58044	0.768865
2071	宋玉霞	0	0	0	56	1	1	1	4.21	11.3	3.52	0.836105	0.311504
2073	贾凤惠	0	0	0	36	0	0	1	4.16	11.01	4.16	1	0.377838
2074	李文兰	0	0	0	47	1	1	1	4.07	12.3	2.063	0.50688	0.167724
2076	路晓峰	0	1	1	35	0	1	1	4.12	11.38	1.984	0.481553	0.174341
2077	孙晓雁	0	0	0	45	1	1	1	3.6	12.12	1.012	0.281111	0.0834983
2085	穆翠	0	0	0	36	0	0	1	3.94	11.4	3.334	0.846193	0.292456
2086	朱圣坚	0	0	1	31	0	0	1	5.16	13.04	1.572	0.304651	0.120552
2088	秦彩莲	0	0	0	39	0	0	1	4.33	12.42	2.419	0.558661	0.194767
2090	刘洪宾	0	1	1	49	1	1	1	4.64	10.26	1.8	0.387931	0.175439
2097	刘玉兰	0	1	0	57	1	0	1	3.6	13.4	0.553	0.153611	0.0412687
2100	刘芳	0	1	0	38	0	1	0	5.41	11.26	4.995	0.92329	0.443606
2103	康东升	0	0	1	45	1	0	1	4.64	11.19	1.41	0.303879	0.126005
2107	黄文余	0	1	0	46	1	1	1	3.97	11.91	2.171	0.546851	0.182284
2110	王青	0	1	0	48	1	0	1	4.05	11	1.077	0.265926	0.0979091
2111	李慧	0	0	0	35	0	1	1	4.69	12.93	1.915	0.408316	0.148105
2112	张玉敏	0	0	0	57	1	0	1	4.01	13.32	0.981	0.244638	0.0736486
2117	赵鹏	0	0	1	37	0	0	1	4.8	10.89	1.07	0.222917	0.0982553
2118	张翠英	0	0	0	68	1	0	1	3.59	9.89	1.219	0.339554	0.123256
2121	孟玉芬	0	0	0	59	1	0	1	4.2	12.13	1.688	0.401905	0.139159
2124	孙丽静	0	0	0	41	0	0	1	4.64	13	2.529	0.545043	0.194538
2130	肖文文	0	0	0	30	0	0	0	5.02	10.61	6.051	1.20538	0.570311
2134	李少纯	0	0	1	32	0	1	1	5.35	13.12	1.219	0.22785	0.0929116
2138	徐素华	0	0	0	57	1	0	1	4.83	12.36	2.393	0.495445	0.193608
2260	卢春明	0	0	1	58	1	0	1	4.65	13.59	1.022	0.219785	0.0752024
2261	李保文	0	1	0	54	1	1	1	5.14	11.76	1.951	0.379572	0.165901
2262	张丽平	0	0	0	51	1	1	0	5.03	11.2	6.431	1.27853	0.574196
2263	杨春雷	0	0	1	39	0	1	1	5.39	12.4	2.433	0.451391	0.19621
2266	刘国胜	0	0	1	64	1	1	1	5.63	13.94	1.704	0.302664	0.122238
2270	张金龙	0	1	1	48	1	1	1	4.61	10.75	0.813	0.176356	0.0756279
2271	肖洁	0	1	0	31	0	1	1	4.1	12.02	1.687	0.411463	0.140349
2272	李英	0	1	0	48	1	1	1	3.58	12.4	1.222	0.341341	0.0985484
2277	任富芳	0	1	0	45	1	0	1	4.21	12.05	3.885	0.922803	0.322407
2287	周紫叶	0	1	0	18	0	1	1	5.42	13.03	4.443	0.819742	0.340982
2288	曲志坤	0	1	0	56	1	0	1	4.18	9	3.636	0.869856	0.404
2294	杨银	0	1	0	39	0	1	2	4.91	11.45	0.009	0.00183299	0.000786026
2297	秦岚	0	1	0	32	0	0	1	4.84	10.63	4.102	0.847521	0.385889
2298	李研凭	0	0	1	39	0	1	1	5.41	11.09	4.535	0.838262	0.408927
2299	张贵霞	0	0	0	61	1	0	1	3.8	13.76	2.053	0.540263	0.149201
2300	于振玲	0	1	0	56	1	1	1	4.48	9.94	0.907	0.202455	0.0912475
2301	侯伟	0	1	1	26	0	1	2	4.55	13.75	0.006	0.00131868	0.000436364
2302	齐畅	0	1	0	28	0	1	1	4.46	13.7	2.613	0.585874	0.19073
2306	张丽梅	0	0	0	55	1	1	1	3.58	11.9	2.006	0.560335	0.168571
2309	徐莉娜	0	0	0	31	0	1	1	4.77	14.61	1.47	0.308176	0.100616
2310	程丽芬	0	0	0	52	1	0	1	4.4	12.15	1.243	0.2825	0.102305
2312	贾淑萍	0	0	0	61	1	0	1	3.74	12.35	1.297	0.346791	0.10502
2316	沈钰	0	0	0	35	0	0	1	4.64	11.88	3.495	0.753233	0.294192
2319	许志会	0	1	1	56	1	0	2	6.01	20.68	0.004	0.000665557	0.000193424
2320	孟凡丽	0	0	0	39	0	1	1	4.24	11.17	2.68	0.632075	0.239928
2321	李娜	0	1	0	33	0	0	1	4.57	12.15	3.335	0.729759	0.274486
2323	董占军	0	1	1	48	1	0	1	5.19	13.53	1.207	0.232563	0.0892092
2327	李淑兰	0	1	0	59	1	1	1	5.61	13.09	1.384	0.246702	0.10573
2328	王海军	0	1	1	46	1	1	1	5.08	11.38	2.389	0.470276	0.20993
2329	林宇	0	0	0	30	0	1	1	4.2	11.33	1.89	0.45	0.166814
2331	郝伟	0	0	1	38	0	1	1	5	13.36	3.742	0.7484	0.28009
2332	郎春瑞	0	0	1	53	1	0	1	4.37	11.48	1.969	0.450572	0.171516
2333	周仁萍	0	1	0	59	1	0	1	4.84	12.51	0.892	0.184298	0.071303
2334	和晓琴	0	0	0	58	1	0	1	4.22	12.85	1.462	0.346445	0.113774
2335	张磊	0	1	1	22	0	1	1	4.18	11.78	2.111	0.505024	0.179202
2336	王颖	0	1	0	36	0	0	1	4.75	11.04	2.938	0.618526	0.266123
2338	罗海英	0	1	0	42	0	0	1	6.21	12.92	1.271	0.20467	0.0983746
2339	王建华	0	0	0	58	1	0	1	5.22	12.29	3.364	0.644444	0.273718
2340	杨炳芬	0	1	0	59	1	1	1	5.1	12.23	1.388	0.272157	0.113491
2342	苗帅	0	1	1	31	0	1	1	5.83	13.61	1.441	0.24717	0.105878
2344	孙广周	0	0	0	43	0	1	1	3.93	10.97	1.918	0.488041	0.17484
2345	郭健	0	1	1	37	0	1	1	4.53	13.39	1.208	0.266667	0.0902166
2346	刘月	0	0	0	28	0	1	1	4.07	12.85	1.938	0.476167	0.150817
2349	史文娟	0	1	0	30	0	1	1	4.33	11.03	0.882	0.203695	0.0799637
2350	张丽娜	0	0	0	42	0	1	1	3.61	10.08	1.488	0.412188	0.147619
2354	郑全来	0	1	1	60	1	1	1	4.96	12.13	1.971	0.397379	0.16249
2355	邢雅	0	0	0	41	0	0	1	4.27	11.52	4.786	1.12084	0.415451
2363	韩昭玥	0	0	0	31	0	0	1	3.96	11.75	1.799	0.454293	0.153106
2364	高瑞	0	1	0	38	0	0	1	4.37	10.88	2.132	0.487872	0.195956
2366	王玉玲	0	1	0	73	1	0	1	4.34	13.97	2.137	0.492396	0.152971
2367	李翠萍	0	1	0	59	1	0	1	4.02	11.85	1.782	0.443284	0.15038
2369	赵彦红	0	1	0	46	1	1	1	4.24	13.3	1.544	0.364151	0.11609
2370	李琼	0	1	0	36	0	1	1	4.44	11.34	3.711	0.835811	0.327249
2373	张婷	0	0	0	45	1	0	1	4.23	11.71	1.783	0.421513	0.152263
2376	独学晶	0	0	0	32	0	0	1	4.22	12.62	3.119	0.7391	0.247147
2377	孙玉佩	0	0	0	29	0	1	1	4.46	11.98	2.417	0.541928	0.201753
2378	徐小倩	0	0	0	26	0	0	1	4.66	13.7	1.566	0.336052	0.114307
2383	刘新	0	1	0	30	0	0	1	4.57	14.59	1.847	0.404158	0.126594
2384	杨海霞	0	0	0	39	0	1	1	4.29	11.36	3.556	0.828904	0.313028
2385	郑四元	0	1	0	38	0	0	1	3.91	12.41	1.823	0.46624	0.146898
2388	王桂华	0	1	0	64	1	0	1	4.63	12.07	2.507	0.541469	0.207705
2394	薛文莲	0	1	0	32	0	1	1	5.33	12.76	3.25	0.609756	0.254702
2396	吕爱芹	0	0	0	64	1	0	1	4.45	10.97	4.461	1.00247	0.406655
2397	卢梅	0	0	0	52	1	1	0	3.8	8.46	5.111	1.345	0.604137
2399	郎富玲	0	1	0	68	1	0	1	5.28	1307	2.905	0.550189	0.00222265
2400	齐淑霞	0	1	0	68	1	0	0	3.76	11.85	5.799	1.54229	0.489367
2401	刘婷	0	1	0	45	1	1	1	4.13	12.25	1.532	0.370944	0.125061
2404	万立娟	0	1	0	45	1	1	1	4.54	9.96	1.462	0.322026	0.146787
2406	刘明	0	1	1	38	0	1	1	4.13	12.58	2.007	0.485956	0.159539
2408	付悦	0	1	0	23	0	0	2	3.66	7.97	0.006	0.00163934	0.000752823
2412	武国环	0	0	0	39	0	0	1	4.07	10.76	1.133	0.278378	0.105297
2413	曾令涛	0	0	1	37	0	0	2	9.37	18.87	0.004	0.000426894	0.000211977
2414	刘福海	0	0	1	57	1	0	1	4.28	12.72	2.076	0.485047	0.163208
2416	王序昌	0	1	1	64	1	0	1	5.08	13.41	0.827	0.162795	0.0616704
2422	张芊	0	0	0	36	0	1	1	3.96	10.57	1.573	0.397222	0.148817
2427	张艳立	0	1	0	40	0	1	1	3.77	12.57	0.705	0.187003	0.0560859
2428	马莉	0	0	0	42	0	1	1	5.36	11.8	2.004	0.373881	0.169831
2436	左奇	0	0	0	36	0	0	1	4.18	10.46	1.021	0.244258	0.0976099
2443	魏艳	0	0	0	36	0	1	1	4.46	11.67	2.185	0.48991	0.187232
2445	王健	0	1	1	42	0	1	1	4.92	10.1	0.621	0.12622	0.0614851
2446	张郁	0	0	0	51	1	1	1	4.15	13	1.454	0.350361	0.111846
2448	李竞	0	1	0	70	1	0	1	4.35	12.64	1.893	0.435172	0.149763
2450	侯岚	0	1	0	42	0	0	1	4.39	11.91	2.942	0.670159	0.247019
2457	王程	0	1	1	50	1	1	1	4.48	12.33	1.43	0.319196	0.115977
2466	乔世敏	0	0	0	50	1	0	1	4.6	12.56	1.41	0.306522	0.112261
2470	宋昭晖	0	1	1	36	0	0	1	4.81	9.68	1.821	0.378586	0.18812
2471	崔文英	0	0	0	54	1	0	1	4.86	12.61	1.162	0.239095	0.0921491
2472	张海燕	0	1	0	43	0	0	1	3.96	11.95	0.752	0.189899	0.0629289
2475	王莲	0	0	0	31	0	1	1	4.62	11.31	3.692	0.799134	0.326437
2480	肖文文	0	0	0	39	0	1	1	3.79	11.56	1.661	0.438259	0.143685
2484	李永军	0	1	1	57	1	0	1	4.9	11.22	1.943	0.396531	0.173173
2485	张明英	0	0	0	55	1	1	1	4.69	11.98	2.825	0.602345	0.23581
2486	刘瑞莉	0	1	0	33	0	1	1	3.63	13.07	2.193	0.604132	0.167789
2489	张国栋	0	1	1	34	0	1	1	4.39	12.93	2.823	0.643052	0.218329
2490	窦伟伟	0	0	0	64	1	0	1	4.69	12.54	3.885	0.828358	0.309809
2494	金万玲	0	1	0	60	1	0	1	3.94	10.23	2.301	0.58401	0.224927
2495	王湘玺	0	1	1	34	0	1	1	4.43	13.69	0.726	0.163883	0.0530314
2496	刘超	0	0	1	36	0	1	1	4	10.45	1.386	0.3465	0.132632
2497	商小文	0	1	0	50	1	1	1	3.91	10.32	1.281	0.327621	0.124128
2500	田彩云	0	1	0	43	0	0	1	3.86	10.79	1.873	0.485233	0.173587
2502	吴暇	0	0	0	30	0	0	1	4.13	10.23	3.852	0.932688	0.37654
2505	王宏	0	0	0	55	1	0	1	4.3	11.11	2.698	0.627442	0.242844
2508	孙朋伟	0	1	1	42	0	0	1	4.41	10.97	2.366	0.536508	0.215679
2509	赵芫	0	0	0	31	0	1	1	3.87	10.64	3.96	1.02326	0.37218
2511	童鹏	0	0	1	30	0	1	1	4.13	13.05	1.23	0.297821	0.0942529
2512	李伟云	0	1	0	46	1	1	1	3.92	14.25	4.194	1.0699	0.294316
2515	孟庆琴	0	1	0	70	1	0	1	3.14	9.94	4.672	1.4879	0.47002
2516	徐连芳	0	0	0	64	1	0	1	3.65	12.73	1.483	0.406301	0.116496
2518	苗英	0	0	0	62	1	0	1	4.1	12.6	0.903	0.220244	0.0716667
2520	佘志稳	0	1	0	40	0	0	1	3.88	11.43	1.178	0.303608	0.103062
2524	刘杨	0	0	0	29	0	0	1	3.85	13.3	3.26	0.846753	0.245113
2525	王瑞红	0	1	0	51	1	0	1	4.71	11.45	1.664	0.353291	0.145328
2526	赵洪廷	0	0	1	56	1	1	1	4.51	12.53	1.016	0.225277	0.0810854
2530	金飞	0	0	1	42	0	0	1	4.25	11.11	1.31	0.308235	0.117912
2531	闻达	0	0	0	49	1	0	1	4.21	11.57	1.233	0.292874	0.106569
2535	鲁巍	0	0	0	38	0	1	1	4.31	10.86	0.829	0.192343	0.0763352
2541	李艳	0	1	0	38	0	0	1	3.76	11.63	1.246	0.331383	0.107137
2543	李艳	0	1	0	38	0	0	1	3.76	11.63	1.246	0.331383	0.107137
2548	刘欣然	0	1	0	30	0	0	2	4.42	11.61	0.297	0.0671946	0.0255814
2549	葛立萌	0	1	0	33	0	1	1	4.5	12.13	1.293	0.287333	0.106595
2552	项本霞	0	1	0	64	1	1	1	4.38	12.33	1.588	0.362557	0.128792
2555	孙世敏	0	1	0	68	1	0	1	4.17	11.77	1.691	0.405516	0.14367
2556	王志军	0	1	1	63	1	1	0	3.77	8.96	6.78	1.79841	0.756696
2557	潘珊珊	0	1	0	36	0	0	1	3.8	12.06	1.987	0.522895	0.16476
2558	李惠敏	0	1	0	58	1	0	1	4.41	11.68	1.618	0.366893	0.138527
2559	吴镝	0	1	1	33	0	1	1	5.55	12.4	0.808	0.145586	0.0651613
2560	孙新春	0	1	1	36	0	1	1	4.2	11.89	2.23	0.530952	0.187553
2565	赵悦	0	1	0	33	0	1	1	4.11	11.62	1.218	0.29635	0.104819
2566	董红心	0	1	0	53	1	1	2	4.4	13.35	0.157	0.0356818	0.0117603
2567	刘杨	0	0	0	33	0	1	1	4.23	15.8	1.799	0.425296	0.113861
2571	谢永娴	0	0	0	51	1	0	1	3.51	9.58	2.461	0.70114	0.256889
2577	李莹	0	0	0	44	0	0	1	4.54	13.14	0.759	0.167181	0.0577626
2580	付丽伟	0	0	0	34	0	0	1	3.7	11.51	1.002	0.270811	0.0870547
2582	薛桂来	0	1	0	58	1	1	2	6.5	16.21	0.004	0.000615385	0.000246761
2585	杜荣荣	0	0	0	34	0	0	1	5.04	12.47	2.976	0.590476	0.238653
2586	胡俊苓	0	0	0	60	1	0	1	4.68	11.64	2.189	0.467735	0.188058
2587	庞仲稳	0	0	0	57	1	0	1	4.12	10.88	2.91	0.706311	0.267463
2588	孟祥玲	0	1	0	44	0	0	1	3.83	10.82	2.079	0.54282	0.192144
2589	宋高萌	0	1	0	25	0	1	1	4.14	11.53	3.23	0.780193	0.280139
2590	许俊芬	0	1	0	61	1	0	1	4.5	10.1	2.981	0.662444	0.295149
2591	李双双	0	1	0	31	0	0	1	4.19	11	1.965	0.468974	0.178636
2592	金爱花	0	0	0	36	0	1	1	4.29	11.76	2.926	0.682051	0.24881
2593	侯珍	0	1	0	36	0	1	1	4.62	10.78	2.564	0.554978	0.237848
2594	蔚桂红	0	0	0	52	1	1	1	4.63	12.43	2.859	0.617495	0.230008
2596	赵淑雅	0	0	0	26	0	0	1	4.51	11.96	0.455	0.100887	0.0380435
2597	刘晓雪	0	1	0	29	0	1	1	3.81	11.58	3.549	0.931496	0.306477
2598	刘旭康	0	1	1	25	0	1	1	4.86	13.12	2.488	0.511934	0.189634
2601	沈莲实	0	0	0	33	0	0	1	4.61	11.16	0.962	0.208677	0.0862007
2602	杨玲	0	1	0	34	0	1	1	4.64	13.15	1.768	0.381034	0.134449
2604	于树华	0	0	0	48	1	1	1	4.41	12.24	2.126	0.482086	0.173693
2608	桑少琴	0	0	0	41	0	0	1	4.55	12.18	1.038	0.228132	0.0852217
2611	窦书梅	0	0	0	65	1	0	1	3.75	11.34	3.183	0.8488	0.280688
2613	赵翠翠	0	0	0	34	0	0	1	4.61	12.68	1.144	0.248156	0.0902208
2616	乔岩	0	1	1	29	0	1	1	5.11	11.91	1.692	0.331115	0.142065
2618	吕翠华	0	0	0	57	1	0	0	4.58	10.99	5.918	1.29214	0.53849
2620	王宾宾	0	0	0	36	0	0	1	4.26	12.82	2.639	0.619484	0.20585
2621	王磊	0	1	1	37	0	0	2	13.11	22.55	0.004	0.000305111	0.000177384
2624	张明松	0	1	1	60	1	1	0	4.32	12.64	7.883	1.82477	0.623655
2625	商帅	0	1	0	38	0	1	1	4.31	12.04	1.165	0.270302	0.0967608
2626	郭颖颖	0	0	0	38	0	1	1	3.96	13.79	1.719	0.434091	0.124656
2628	巩毅	0	0	0	47	1	1	1	4.83	10.45	1.711	0.354244	0.163732
2629	薛鼎文	0	1	0	29	0	1	1	4.68	11.85	1.36	0.290598	0.114768
2630	席学林	0	0	1	39	0	1	1	4.91	12.09	1.232	0.250916	0.101902
2632	严杰	0	0	0	38	0	1	1	4.38	14.99	4.008	0.915068	0.267378
2633	王春凤	0	1	0	50	1	0	1	4.6	11.15	2.603	0.56587	0.233453
2634	李凤艳	0	1	0	33	0	0	1	5.14	11.46	4.424	0.8607	0.386038
2636	朴立凤	0	0	0	51	1	1	1	4.19	10.6	2.035	0.48568	0.191981
2638	吴玉珠	0	1	0	36	0	0	1	4.88	12.62	3.331	0.682582	0.263946
2644	谭晶晶	0	0	0	28	0	1	1	4.54	11.79	1.327	0.292291	0.112553
2645	李莉	0	0	0	37	0	0	1	4.15	13.21	1.583	0.381446	0.119833
2649	邢越明	0	1	0	38	0	0	1	4.78	11.65	2.396	0.501255	0.205665
2652	张顺成	0	1	1	74	1	1	1	4.8	11.39	2.918	0.607917	0.25619
2653	张志发	0	1	1	59	1	1	1	4.67	12.58	3.565	0.763383	0.283386
2654	周凤珍	0	0	0	54	1	0	1	3.94	11.86	1.031	0.261675	0.0869309
2656	冯淑红	0	1	0	50	1	0	1	4.41	12.78	1.654	0.375057	0.129421
2660	刘诺	0	1	0	22	0	0	1	4.18	10.27	2.164	0.517703	0.210711
2661	袁世杰	0	0	1	49	1	1	1	4.08	14.45	2.331	0.571324	0.161315
2662	宫志远	0	1	1	29	0	1	1	4.56	13.93	2.518	0.552193	0.180761
2663	贺迪	0	1	0	28	0	1	1	4.46	12.66	1.369	0.306951	0.108136
2664	石海秋	0	1	0	47	1	1	1	4.02	9.16	1.188	0.295522	0.129694
2665	陈玉杰	0	1	0	50	1	1	1	4.19	12.14	2.152	0.513604	0.177265
2666	张露露	0	0	0	29	0	1	1	5.08	12.24	3.726	0.733465	0.304412
2667	杨雪	0	0	0	27	0	1	1	4.17	12.75	1.346	0.322782	0.105569
2675	王媛	0	1	0	27	0	0	1	3.6	14.18	2.338	0.649444	0.16488
2676	廖雪婷	0	1	0	28	0	1	2	5.86	15.74	0.034	0.00580205	0.0021601
2677	张宝富	0	0	1	60	1	0	1	4.26	12.97	1.48	0.347418	0.114109
2679	张丽平	0	0	0	56	1	0	1	3.94	11.46	2.281	0.578934	0.19904
2680	冯军燕	0	1	0	31	0	1	1	3.36	10.35	3.018	0.898214	0.291594
2681	张振刚	0	0	1	43	0	1	0	3.82	13.61	6.347	1.66152	0.466348
2682	王汝楠	0	0	1	35	0	0	1	4.32	11.147	1.143	0.264583	0.102539
2683	彭梦真	0	0	0	25	0	1	0	4.1	12.2	7.145	1.74268	0.585656
2684	徐甜甜	0	0	0	37	0	0	1	3.83	12.85	3.128	0.81671	0.243424
2686	杨敏颖	0	0	0	40	0	0	0	4.4	11.17	6.102	1.38682	0.546285
2689	薛立萍	0	0	0	48	1	0	1	4.21	12.35	3.484	0.827553	0.282105
2690	宗玉亮	0	0	1	38	0	0	1	5.23	12.14	1.647	0.314914	0.135667
2692	杨宁	0	1	0	27	0	0	1	4.71	12.92	2.287	0.485563	0.177012
2693	陆娇	0	0	0	36	0	0	1	4.21	13.39	1.188	0.282185	0.0887229
2694	徐春兰	0	1	0	59	1	0	1	4.36	13.09	3.554	0.815138	0.271505
2696	王彩	0	1	0	31	0	0	1	3.6	13.32	1.162	0.322778	0.0872372
2698	李茂霖	0	1	1	29	0	1	1	5.58	15.1	2.346	0.42043	0.155364
2699	王佳伟	0	1	1	24	0	0	2	5.67	12.37	0.037	0.00652557	0.00299111
2700	李维红	0	1	0	51	1	0	1	4.43	12.13	2.155	0.486456	0.177659
2701	高立佳	0	0	0	30	0	0	1	4.57	13.6	0.966	0.211379	0.0710294
2703	邹珍珍	0	1	0	37	0	1	0	4.82	13.34	5.501	1.14129	0.412369
2704	贾程程	0	1	0	34	0	1	1	4.17	13.39	1.239	0.297122	0.0925317
2707	刘玉连	0	0	0	33	0	0	1	4.63	11.84	0.458	0.0989201	0.0386824
2708	韩坤	0	1	0	49	1	1	1	3.98	9.95	1.778	0.446734	0.178693
2709	尚红	0	1	0	34	0	0	1	3.84	12.15	1.267	0.329948	0.10428
2710	张茶春	0	0	0	42	0	0	1	4.42	13.03	2.328	0.526697	0.178665
2711	李占涛	0	0	0	53	1	0	1	4.15	13.67	0.554	0.133494	0.0405267
2713	吴迪	0	0	1	30	0	0	1	5.08	13.13	1.111	0.218701	0.0846154
2714	林凤茹	0	0	0	57	1	1	1	4.47	13.35	0.74	0.165548	0.0554307
2716	于金涛	0	1	1	25	0	1	1	4.91	11.48	1.005	0.204684	0.0875436
2717	冯艾春	0	1	0	45	1	1	1	4.72	12.4	2.043	0.432839	0.164758
2718	刘艳芳	0	0	0	41	0	1	1	4.06	13.32	0.806	0.198522	0.0605105
2720	王钰沙	0	1	0	34	0	1	1	4.93	12.22	2.343	0.475254	0.191735
2721	杨爽	0	1	1	25	0	1	1	4.93	12.08	2.095	0.424949	0.173427
2723	孔会兴	0	1	1	55	1	1	1	5.14	12.25	3.081	0.599416	0.25151
2731	王家秋	0	0	1	54	1	1	1	4.74	13.39	1.901	0.401055	0.141972
2732	陈洁	0	0	0	34	0	1	1	4.49	13.43	1.865	0.415367	0.138868
2736	郭浩	0	1	0	38	0	1	1	5.33	13.03	3.046	0.571482	0.233768
2740	刘怡宏	0	0	1	25	0	1	1	4.43	12.57	1.378	0.311061	0.109626
2742	陈连瑞	0	0	1	70	1	0	1	4.14	11.88	2.47	0.596618	0.207912
2748	运乃合	0	1	1	59	1	0	1	3.53	10.54	0.72	0.203966	0.0683112
2750	刘建民	0	0	0	46	1	0	1	4.31	13.4	1.239	0.287471	0.0924627
2752	王梦彤	0	0	0	32	0	0	1	4.6	12.32	1.662	0.361304	0.134903
2753	黄金浩	0	1	1	30	0	0	1	5.11	15.61	2.984	0.583953	0.19116
2754	董兆君	0	0	0	40	0	0	1	3.59	10.45	1.832	0.510306	0.175311
2757	石建秋	0	1	0	38	0	1	1	4.41	11.47	2.845	0.645125	0.248038
2759	刘笑然	0	0	0	31	0	0	1	4.7	16.18	1.542	0.328085	0.0953028
2764	李珍	0	1	0	33	0	1	1	4.51	12.02	0.942	0.208869	0.0783694
2766	靳莉	0	0	0	30	0	0	1	4.22	12.06	1.297	0.307346	0.107546
2767	孙虹	0	0	0	55	1	0	1	4.09	12.26	1.035	0.253056	0.0844209
2769	李珍	0	1	0	33	0	1	1	4.51	12.02	0.942	0.208869	0.0783694
2770	孙虹	0	0	0	55	1	0	1	4.09	12.26	1.035	0.253056	0.0844209
2771	靳莉	0	0	0	30	0	0	1	4.22	12.06	1.297	0.307346	0.107546
2774	王秀敏	0	0	0	50	1	0	1	4.56	13.16	2.548	0.558772	0.193617
2775	王荣丽	0	1	0	65	1	0	1	4.75	14.44	2.611	0.549684	0.180817
2776	张艳玲	0	0	0	56	1	1	0	3.93	9.73	8.173	2.07964	0.839979
2777	王颖	0	1	0	50	1	0	1	4.47	14.05	0.828	0.185235	0.0589324
2779	高瑜	0	0	0	41	0	0	1	4.15	12.04	1.4	0.337349	0.116279
2781	严倩	0	0	0	53	1	0	0	4.52	11.92	5.269	1.16571	0.44203
2783	吕静	0	0	0	34	0	1	1	3.93	10.65	1.9	0.483461	0.178404
2784	卜晓镝	0	0	0	30	0	1	1	4.32	11.6	2.98	0.689815	0.256897
2786	陆圣贤	0	0	1	62	1	0	1	3.31	10.67	1.56	0.471299	0.146204
2789	艾尚文	0	0	1	28	0	1	1	5.01	13.39	1.213	0.242116	0.09059
2790	刘井存	0	1	0	64	1	1	1	4.41	9.41	0.604	0.136961	0.064187
2792	宋建成	0	0	1	45	1	1	1	4.99	16.05	0.847	0.169739	0.0527726
2793	魏洪瑞	0	1	0	31	0	1	0	3.87	11.12	6.288	1.62481	0.565468
2794	贾北辰	0	0	0	30	0	1	1	4.02	14.07	4.728	1.17612	0.336034
2797	房佳英	0	0	0	41	0	0	1	3.75	11.93	1.463	0.390133	0.122632
2800	王慧慧	0	0	0	35	0	1	1	4.3	12.04	1.803	0.419302	0.149751
2802	王欣雅	0	1	0	27	0	1	1	4.41	13.05	1.998	0.453061	0.153103
2806	郑红丽	0	0	0	43	0	0	1	4.49	14.17	1.015	0.226058	0.0716302
2808	陈旭	0	1	0	39	0	0	1	3.89	11.9	2.619	0.673265	0.220084
2811	翟洪洋	0	0	1	30	0	0	1	4.38	12.67	1.435	0.327626	0.11326
2812	徐泽	0	0	1	44	0	1	1	5.31	12.68	1.351	0.254426	0.106546
2815	李津颖	0	0	0	45	1	1	1	3.94	12.45	1.219	0.309391	0.0979116
2816	刘淑华	0	0	0	64	1	0	1	4.25	13.18	1.272	0.299294	0.0965099
2817	王宇巍	0	1	0	28	0	0	1	4.64	15.6	1.837	0.395905	0.117756
2818	许立	0	1	1	58	1	1	1	5.05	11.94	1.555	0.307921	0.130235
2819	董树源	0	0	1	75	1	0	1	4.47	11	3.142	0.702908	0.285636
2821	毕永秀	0	1	0	60	1	0	1	4.74	12.39	1.951	0.411603	0.157466
2822	李彦	0	1	0	37	0	1	1	3.94	12.22	2.102	0.533503	0.172013
2824	方淼	0	0	0	45	1	1	1	4.82	11.27	2.248	0.46639	0.199468
2825	陈景凤	0	1	0	51	1	1	1	3.91	12.55	3.506	0.896675	0.279363
2826	莫巨静	0	0	0	36	0	0	1	4.07	12.1	0.754	0.185258	0.062314
2829	姜鸿佳	0	0	0	39	0	0	1	4.15	11.97	1.344	0.323855	0.112281
2830	刘明阳	0	0	0	33	0	0	1	5.08	12.51	3.916	0.770866	0.31303
2837	郑军	0	0	1	70	1	1	1	4.77	12.67	1.903	0.398952	0.150197
2840	于泊淼	0	0	0	45	1	0	1	3.93	11.82	1.408	0.35827	0.11912
2841	王建国	0	0	1	44	0	0	1	5	14.21	1.383	0.2766	0.0973258
2844	左媛媛	0	0	0	32	0	1	1	4.32	12.17	3.298	0.763426	0.270994
2846	王静贺	0	1	1	47	1	1	1	5.24	13.4	1.688	0.322137	0.12597
2847	邸英	0	1	0	41	0	0	1	5.02	12.19	3.252	0.647809	0.266776
2849	王鸿	0	0	0	58	1	0	1	4.45	12.61	1.907	0.428539	0.151229
2850	陈新成	0	1	1	32	0	1	1	4.42	13.5	1.112	0.251584	0.0823704
2852	时秀梅	0	1	0	41	0	1	1	4.91	12.27	2.272	0.462729	0.185167
2855	刘英	0	1	0	63	1	1	1	4.33	10.88	1.466	0.338568	0.134743
2856	孙世君	0	0	0	54	1	1	1	4.98	11.95	2.014	0.404418	0.168536
2857	郭永成	0	0	1	25	0	0	1	4.68	12.6	2.668	0.570085	0.211746
2858	王蕾	0	1	0	37	0	1	1	4.29	12.49	1.447	0.337296	0.115853
2859	李俊婷	0	0	0	60	1	1	1	4.61	10.81	0.921	0.199783	0.0851989
2860	黄伟豪	0	1	1	25	0	0	1	5.24	13.31	2.672	0.509924	0.200751
2861	周雪	0	0	0	24	0	0	1	6.53	14.08	0.798	0.122205	0.0566761
2867	张伟振	0	1	1	39	0	1	1	5.19	12.08	1.021	0.196724	0.0845199
2869	于会杰	0	0	1	29	0	1	1	4.33	10.87	1.465	0.338337	0.134775
2870	赵桂彬	0	1	0	40	0	1	1	3.31	11.37	2.285	0.690332	0.200967
2871	吴荣	0	0	0	52	1	0	1	4.62	11.81	3.426	0.741558	0.290093
2872	陈模盛	0	0	1	28	0	1	1	5.04	12.95	3.093	0.61369	0.238842
2873	王凤珍	0	0	0	62	1	1	1	4.39	13.78	2.516	0.573121	0.182583
2875	刘岩	0	0	0	69	1	0	1	4.34	11.3	4.328	0.997235	0.383009
2876	李晶	0	0	0	35	0	1	1	4.1	13.84	1.53	0.373171	0.110549
2883	张久雨	0	0	1	58	1	0	1	4.92	13.68	3.37	0.684959	0.246345
2884	赵艳南	0	0	0	34	0	0	1	4.59	12.7	4.923	1.07255	0.387638
2887	李露	0	1	0	34	0	1	1	3.56	9.72	1.707	0.479494	0.175617
2888	刘建青	0	0	0	42	0	0	1	5.95	10.09	3.025	0.508403	0.299802
2890	冯艺嘉	0	1	0	26	0	1	1	3.97	11.91	2.003	0.504534	0.168178
2891	刘建青	0	0	0	42	0	0	1	5.95	10.09	3.025	0.508403	0.299802
2892	张钰洁	0	1	0	27	0	0	1	4.4	12.79	4.494	1.02136	0.351368
2893	陈超	0	1	0	40	0	1	1	3.88	13.44	2.867	0.738918	0.213318
2896	郭凤莲	0	0	0	39	0	1	1	3.58	12.35	1.246	0.348045	0.100891
2898	王俊华	0	0	0	25	0	1	1	4.22	12.76	4.04	0.957346	0.316614
2899	李素娜	0	0	0	35	0	0	1	3.92	10.55	0.819	0.208929	0.0776303
2902	宋海涛	0	1	1	39	0	1	1	3.83	11.91	1.479	0.386162	0.124181
2903	陈雅洁	0	0	0	40	0	0	0	3.63	11.25	6.682	1.84077	0.593956
2905	陈宁	0	0	0	44	0	1	1	4.23	13.78	1.481	0.350118	0.107475
2907	马淑芹	0	1	0	67	1	1	1	3.76	10.73	3.457	0.919415	0.322181
2908	王秋霞	0	0	0	34	0	1	0	3.76	8.06	14.283	3.79867	1.77208
2910	丁吉祥	0	1	1	29	0	1	1	4.13	11.44	1.58	0.382567	0.138112
2911	王海霞	0	1	0	47	1	1	1	3.76	10.43	2.603	0.692287	0.249569
2914	冯婧	0	1	0	49	1	1	1	4.04	11.41	1.675	0.414604	0.146801
2915	史绍兰	0	0	0	36	0	0	1	4.64	12.93	2.528	0.544828	0.195514
2916	张金凤	0	0	0	63	1	0	1	4	11.26	3.281	0.82025	0.291385
2918	孔令佳	0	0	0	36	0	0	1	4.05	13.4	2.3	0.567901	0.171642
2919	龙秀荣	0	0	0	63	1	1	1	3.81	15.13	1.45	0.380577	0.0958361
2920	张欣然	0	1	0	26	0	1	1	3.87	14.16	4.508	1.16486	0.318362
2922	冯希霞	0	0	0	29	0	0	1	4	13.4	1.31	0.3275	0.0977612
2924	郭宝文	0	0	0	59	1	0	1	4.45	11.45	1.322	0.297079	0.115459
2925	魏颖	0	1	0	52	1	0	1	3.94	12.92	1.525	0.387056	0.118034
2926	代凤芝	0	1	0	48	1	0	1	3.63	12.57	0.651	0.179339	0.05179
2928	杨桂荣	0	1	0	67	1	0	1	3.49	13.84	0.966	0.276791	0.0697977
2931	李晓东	0	0	1	54	1	1	1	4.55	12.13	2.748	0.603956	0.226546
2934	李继文	0	0	0	54	1	0	1	4.52	14.19	1.528	0.338053	0.107681
2936	苏栋	0	0	1	32	0	1	1	4.72	13.75	1.327	0.281144	0.0965091
2938	裴志琴	0	1	0	53	1	0	1	3.49	11.2	2.688	0.770201	0.24
2940	陆海	0	0	1	42	0	0	1	5.49	12.6	1.667	0.303643	0.132302
2941	崔冰洁	0	1	0	21	0	0	2	2.94	6.89	0.027	0.00918367	0.00391872
2944	葛辉	0	0	1	38	0	0	1	4.13	11.64	1.957	0.47385	0.168127
2945	谢杨	0	0	0	28	0	0	1	4.51	13.67	2.267	0.502661	0.165838
2946	张蓓	0	0	0	28	0	1	1	0.58	12.52	2.012	3.46897	0.160703
2948	李玉华	0	1	0	68	1	1	1	4.61	11.9	2.043	0.443167	0.171681
2950	韩荣春	0	0	0	58	1	1	1	4.82	14.9	1.566	0.324896	0.105101
2955	刘文英	0	1	0	68	1	1	1	4.05	13.35	1.874	0.462716	0.140375
2958	郝春辉	0	0	0	27	0	0	1	3.55	12.17	2.368	0.667042	0.194577
2959	聂博星	0	1	0	26	0	1	1	3.73	12.82	1.804	0.483646	0.140718
2960	刘天元	0	0	1	36	0	1	1	4.01	11.26	3.077	0.767332	0.273268
2961	宋秋月	0	1	0	37	0	1	1	3.55	12.27	1.92	0.540845	0.156479
2962	张仲超	0	0	0	64	1	0	0	4.3	12.05	5.263	1.22395	0.436763
2963	霍晓莉	0	1	0	39	0	0	1	3.06	12.49	0.724	0.236601	0.0579664
2964	张雪梅	0	0	0	32	0	0	1	3.71	11.63	2.961	0.798113	0.2546
2965	刘永玉	0	0	0	56	1	0	1	4.65	12.75	3.471	0.746452	0.272235
2967	杨苗	0	0	0	30	0	1	1	4.63	14.79	1.143	0.246868	0.0772819
2968	张雅群	0	0	0	33	0	0	1	4.08	12.09	2.587	0.634069	0.213978
2969	闫庆伟	0	0	1	31	0	1	1	4.67	11.07	2.961	0.634047	0.26748
2970	王艳辉	0	0	0	53	1	0	1	3.8	13.4	2.107	0.554474	0.157239
2971	鲍玉琴	0	1	0	65	1	1	1	3.03	11.91	1.921	0.633993	0.161293
2973	李淑桐	0	1	0	56	1	0	2	4.79	13.88	0.007	0.00146138	0.000504323
2976	刘静	0	1	0	38	0	1	1	3.01	13.32	2.112	0.701661	0.158559
2977	杨军	0	1	0	47	1	0	1	3.9	12.09	3.115	0.798718	0.257651
2978	缪子超	0	1	1	29	0	1	1	4.5	13.44	0.943	0.209556	0.0701637
2979	卫忠良	0	0	0	34	0	0	1	3.73	12.52	2.065	0.553619	0.164936
2980	王靖尧	0	0	1	27	0	1	1	5.36	14.51	0.352	0.0656716	0.0242591
2982	王瑞娟	0	1	0	54	1	1	1	3.54	11.05	1.651	0.466384	0.149412
2983	任开霞	0	0	0	46	1	0	1	3.96	12.42	4.76	1.20202	0.383253
2986	李英兰	0	1	0	60	1	1	0	4.08	13.39	6.285	1.54044	0.46938
2987	孙宪琴	0	1	0	57	1	0	1	4.1	11.31	3.453	0.842195	0.305305
2988	刘金香	0	0	0	61	1	1	1	2.49	13.85	4.05	1.62651	0.292419
2990	田丽丽	0	0	0	34	0	1	1	3.69	12.81	1.141	0.309214	0.089071
2991	邹旭	0	0	0	25	0	0	1	4.16	14.9	1.07	0.257212	0.0718121
2994	王勇	0	1	1	37	0	0	1	4.3	12.81	0.789	0.183488	0.0615925
2996	韩旭	0	0	0	38	0	0	1	3.66	13.6	0.947	0.258743	0.0696324
2998	郭睿璇	0	1	0	27	0	0	1	3.81	13.15	2.435	0.639108	0.185171
2999	孙万民	0	0	1	53	1	1	1	4.3	12.22	1.81	0.42093	0.148118
3000	郭妍	0	1	0	44	0	1	1	4.27	11.72	4.822	1.12927	0.411433
3001	秦朴	0	0	1	68	1	0	1	3.57	10	1.316	0.368627	0.1316
3007	王占梅	0	1	0	38	0	1	1	4.89	14.2	2.081	0.425562	0.146549
3008	刘国俊	0	1	0	36	0	0	1	4.49	14.84	1.35	0.300668	0.0909704
3009	殷昌迪	0	0	0	38	0	1	1	3.86	12.06	2.227	0.576943	0.18466
3010	单福利	0	0	1	58	1	0	1	4.67	13.78	1.42	0.304069	0.103048
3011	张春青	0	0	0	42	0	0	1	4.14	12.75	1.828	0.441546	0.143373
3012	安婕	0	1	0	39	0	0	0	4.54	12.61	5.494	1.21013	0.435686
3017	陈勤玲	0	0	0	50	1	0	1	4.72	12.87	2.416	0.511864	0.187723
3018	曹丽荣	0	0	0	42	0	1	1	4.55	12.54	1.441	0.316703	0.114912
3021	袁飞	0	1	1	36	0	1	1	4.86	11.86	1.185	0.243827	0.0999157
3022	王宝玲	0	0	0	58	1	0	1	3.83	12.04	2.363	0.616971	0.196262
3023	杨青	0	1	1	56	1	1	1	4.56	12.69	1.842	0.403947	0.145154
3025	王军	0	1	1	30	0	1	1	5.01	14.13	0.58	0.115768	0.0410474
3026	张璐	0	0	0	35	0	1	1	4.4	12.99	1.407	0.319773	0.108314
3029	孙闽珊	0	0	0	60	1	0	1	3.76	11.43	1.696	0.451064	0.148381
3030	丁毅	0	1	0	41	0	1	1	3.77	13.89	1.434	0.380371	0.10324
3035	鲁丽霞	0	1	0	43	0	1	1	4.24	12.59	4.113	0.970047	0.326688
3038	刘文艳	0	0	0	53	1	0	2	3.77	11.74	0.089	0.0236074	0.00758092
3041	崔世平	0	0	1	67	1	0	1	4.26	13	1.577	0.370188	0.121308
3042	何俊芳	0	0	0	52	1	0	1	3.94	11.75	2.412	0.612183	0.205277
3045	贯效莹	0	0	0	34	0	0	1	4.71	12.32	2.107	0.447346	0.171023
3046	张凤军	0	1	1	46	1	1	1	4.55	9.55	4.254	0.934945	0.445445
3047	黄东云	0	1	1	46	1	1	1	4.62	12.01	2.665	0.57684	0.221898
3048	吴月	0	1	0	29	0	1	1	3.93	14.69	1.284	0.326718	0.0874064
3053	徐园园	0	0	0	37	0	1	1	3.75	14.84	1.693	0.451467	0.114084
3055	赵霖	0	0	1	38	0	1	1	4.76	13.8	1.657	0.348109	0.120072
3064	陈宇	0	1	1	31	0	1	1	4.35	12.03	0.746	0.171494	0.0620116
3065	王锐	0	0	0	40	0	1	1	4.1	12.93	1.507	0.367561	0.116551
3066	黄博鑫	0	0	1	36	0	1	1	4.76	12.05	1.431	0.30063	0.118755
3072	徐宝利	0	1	1	48	1	1	1	3.84	13.06	1.348	0.351042	0.103216
3073	姜浩芹	0	0	0	52	1	1	1	3.78	12.31	2.973	0.786508	0.241511
3074	彭燕	0	0	0	39	0	1	1	4.64	13.56	2.218	0.478017	0.163569
3076	张志生	0	1	1	58	1	1	1	4.19	14.85	1.113	0.265632	0.0749495
3081	李颖	0	1	0	28	0	1	1	4.69	11.64	1.321	0.281663	0.113488
3082	孙翠	0	0	0	39	0	0	1	13.64	2.421	2.421	0.177493	1
3083	刘欢	0	1	0	39	0	0	1	4.24	12.45	2.914	0.687264	0.234056
3085	郑雅文	0	1	0	39	0	0	1	4.84	13.16	0.435	0.089876	0.0330547
3087	刘松	0	0	1	36	0	1	1	5.01	13.28	1.901	0.379441	0.143148
3088	王利霞	0	0	0	62	1	0	1	3.34	11	1.77	0.52994	0.160909
3089	李志敏	0	1	0	39	0	0	1	3.33	12.47	1.762	0.529129	0.141299
3090	孙美燕	0	1	0	33	0	1	1	4.31	11.9	1.629	0.377958	0.136891
3091	曾政宏	0	1	1	49	1	1	1	3.98	11.35	2.007	0.504271	0.176828
3093	王冠柔	0	1	0	27	0	1	1	4.76	13.85	1.677	0.352311	0.121083
3096	尹俊芹	0	0	0	36	0	1	1	3.86	12.14	1.305	0.338083	0.107496
3103	王云兰	0	0	0	48	1	1	1	4.36	13.55	2.519	0.577752	0.185904
3104	初重阳	0	0	1	59	1	0	1	4.21	12.23	1.689	0.401188	0.138103
3105	冯汝起	0	0	1	61	1	0	1	4.74	13.21	1.981	0.417932	0.149962
3106	孟兆娥	0	0	0	63	1	0	0	3.97	11.48	7.517	1.89345	0.654791
3109	孙淑红	0	0	0	59	1	1	1	3.89	11.28	1.077	0.276864	0.0954787
3111	朱术彩	0	0	0	51	1	0	1	4.11	11.5	0.575	0.139903	0.05
3113	罗德芝	0	1	0	45	1	1	1	4.43	13.35	1.496	0.337698	0.11206
3114	王雅辉	0	0	1	38	0	1	1	4.77	11.65	1.737	0.364151	0.149099
3116	李雪芬	0	1	0	52	1	0	1	5.09	13.94	4.75	0.933202	0.340746
3119	程程	0	0	0	31	0	1	1	4.81	11.92	1.761	0.366112	0.147735
3120	刘桂英	0	0	0	68	1	0	1	5.21	13.68	1.643	0.315355	0.120102
3122	王美	0	1	0	33	0	1	1	4.28	14.4	2.133	0.498364	0.148125
3123	杨昊	0	1	0	35	0	1	1	3.66	12.58	1.475	0.403005	0.11725
3126	赵梓婷	0	0	0	29	0	0	1	4.24	13.48	2.485	0.586085	0.184347
3127	王红	0	0	0	52	1	1	1	4.66	11.28	2.55	0.54721	0.226064
3128	李恩艳	0	1	0	55	1	1	1	5.19	13.14	1.845	0.355491	0.140411
3129	赵百玉	0	0	1	58	1	1	1	4	12.63	1.09	0.2725	0.0863025
3133	冷悦	0	0	0	38	0	0	1	4.14	14.65	2.063	0.498309	0.140819
3137	孙连玲	0	0	0	55	1	0	1	4.8	12.8	1.885	0.392708	0.147266
3138	张彩虹	0	0	0	57	1	0	1	4.71	12.64	1.423	0.302123	0.112579
3139	张立翠	0	1	0	40	0	1	1	3.75	11.5	1.045	0.278667	0.0908696
3145	赵秀荣	0	0	0	63	1	1	1	4.88	13.94	0.938	0.192213	0.0672884
3149	王修刚	0	1	1	46	1	1	1	5.41	13.8	0.824	0.152311	0.0597101
3150	赵秀荣	0	0	0	63	1	1	1	4.88	13.94	0.938	0.192213	0.0672884
3151	秦茜	0	0	0	34	0	0	1	4.42	14.06	0.804	0.1819	0.0571835
3153	贾晓男	0	1	0	30	0	1	1	4.22	11.23	1.353	0.320616	0.120481
3155	刘喜峰	0	0	1	46	1	0	1	4.56	14.31	1.232	0.270175	0.0860936
3156	王健	0	1	1	41	0	1	1	5.28	12.63	2.211	0.41875	0.175059
3157	张文艳	0	0	0	41	0	0	0	4.35	11.91	4.972	1.14299	0.417464
3162	张颖	0	1	0	49	1	1	1	4.47	12.88	1.457	0.325951	0.113121
3163	张文宇	0	1	1	21	0	1	1	4.92	14.28	2.054	0.41748	0.143838
3164	汪亮	0	0	1	33	0	1	1	4.57	12.89	1.756	0.384245	0.13623
3165	吴刚	0	1	1	34	0	1	1	4.37	12.11	2.041	0.467048	0.168538
3166	杜婷婷	0	0	0	30	0	0	1	4.42	13.45	1.908	0.431674	0.141859
3167	魏煜宁	0	1	0	23	0	0	1	4.39	14.37	2.321	0.528702	0.161517
3168	马晓飞	0	0	0	26	0	1	1	4.22	12.76	2.39	0.566351	0.187304
3169	孙铭锶	0	1	0	34	0	0	1	4.23	12.04	0.78	0.184397	0.0647841
3172	邵春利	0	1	1	47	1	0	1	4.78	12.82	3.158	0.660669	0.246334
3174	韩双	0	1	0	41	0	0	1	4.4	12.96	1.519	0.345227	0.117207
3175	薛杰	0	1	1	57	1	1	1	4.06	11.68	1.445	0.355911	0.123716
3176	谢凤荣	0	1	0	64	1	0	1	5.12	14.4	2.538	0.495703	0.17625
3177	郭伟	0	0	1	48	1	1	2	7.07	17.94	0.016	0.00226308	0.000891862
3178	李达	0	0	1	44	0	1	1	4.54	13.24	1.799	0.396256	0.135876
3179	付晓杰	0	1	0	32	0	1	1	4.19	12.57	1.632	0.389499	0.129833
3180	张文生	0	1	1	59	1	0	1	4.34	15.25	2.441	0.562442	0.160066
3181	宋艳军	0	0	1	39	0	0	1	4.62	13.56	2.102	0.454978	0.155015
3182	石岩	0	0	0	37	0	1	1	4.23	14.21	1.975	0.466903	0.138987
3183	李艳华	0	1	0	61	1	1	1	3.79	12.28	4.24	1.11873	0.345277
3184	胡连明	0	0	1	32	0	1	1	5.07	13.69	1.379	0.271992	0.10073
3185	陈颖	0	0	0	30	0	0	1	4.23	11.62	1.282	0.303073	0.110327
3190	王旭	0	0	0	30	0	0	1	4.64	11.79	2.688	0.57931	0.22799
3192	王晓	0	0	0	31	0	1	1	4.35	13.43	2.189	0.503218	0.162993
3194	孙少飞	0	0	1	33	0	0	1	4.51	12.25	1.568	0.347672	0.128
3218	王珺慎	0	0	0	33	0	1	1	4.83	12.47	3.112	0.644306	0.249559
3219	韩枫	0	1	1	33	0	1	1	4.78	16.11	1.51	0.3159	0.0937306
3221	李丽芳	0	1	0	63	1	0	1	4.45	14.17	2.962	0.665618	0.209033
3222	朱淑荣	0	1	0	54	1	0	1	4.5	12.24	0.962	0.213778	0.0785948
3224	李树娟	0	0	0	44	0	1	1	5.38	14.62	1.524	0.283271	0.104241
3227	鲁萌	0	1	0	30	0	1	1	4.55	11.13	0.902	0.198242	0.0810422
3228	马明香	0	0	0	56	1	0	1	4.29	13.4	1.631	0.380186	0.121716
3230	孟祥玉	0	0	0	51	1	0	1	4.74	15.96	2.262	0.477215	0.141729
3232	杨海英	0	0	0	46	1	1	1	4.55	13.96	2.071	0.455165	0.148352
3233	刘鑫蕾	0	0	0	24	0	0	1	5.11	13.21	1.087	0.21272	0.0822861
3234	李锐	0	0	0	31	0	1	1	4.21	13.3	2.167	0.514727	0.162932
3235	张洋	0	0	0	43	0	0	1	4.48	13.79	1.526	0.340625	0.11066
3236	关学娟	0	1	0	39	0	1	1	4.71	14.07	1.728	0.366879	0.122814
3239	李振锋	0	0	1	43	0	0	1	4.79	12.92	2.598	0.54238	0.201084
3240	隋舒彧	0	1	0	28	0	1	1	5.06	13.82	0.592	0.116996	0.0428365
3241	赵春	0	1	0	71	1	0	1	4.31	13.14	0.752	0.174478	0.0572298
3243	张苏保	0	1	1	44	0	0	1	4.52	11.43	1.991	0.440487	0.174191
3244	朱婧怡	0	1	0	20	0	1	1	5.05	12.64	2.385	0.472277	0.188687
3246	贾常红	0	0	0	41	0	0	0	4.58	10.78	11.748	2.56507	1.0898
3247	王桂芝	0	0	0	38	0	1	0	4.16	11.89	6.502	1.56298	0.546846
3249	杨立琴	0	1	0	47	1	1	1	4.56	11.25	4.557	0.999342	0.405067
3250	曹刚	0	0	1	54	1	1	1	4.41	11.82	1.198	0.271655	0.101354
3251	朱珊	0	0	0	31	0	0	1	4.45	14.53	1.462	0.328539	0.100619
3252	王刚	0	0	1	50	1	1	1	4.47	14.35	1.181	0.264206	0.0822997
3254	杨明珠	0	0	0	39	0	0	1	4.18	13.37	2.606	0.623445	0.194914
3255	于丽敏	0	1	0	51	1	1	1	4.51	13.83	1.663	0.368736	0.120246
3257	王树海	0	0	1	58	1	0	1	3.82	14.58	0.868	0.227225	0.0595336
3258	袁超磊	0	1	1	33	0	1	1	4.63	11.3	4.016	0.867387	0.355398
3259	周春晓	0	1	0	35	0	0	1	4.13	12.56	0.449	0.108717	0.0357484
3260	杨春风	0	0	0	62	1	0	1	4.11	14.06	1.624	0.395134	0.115505
3262	张艳杰	0	1	0	34	0	1	1	3.69	10.61	0.891	0.241463	0.0839774
3263	李京霞	0	0	0	47	1	0	1	4.74	13.7	1.875	0.39557	0.136861
3264	徐虹	0	0	0	54	1	1	1	4.71	14.11	1.817	0.385775	0.128774
3265	龙香菊	0	0	0	53	1	1	1	4.48	13.86	3.554	0.793304	0.256421
3266	任炜	0	1	1	35	0	1	1	5.04	16.18	0.819	0.1625	0.050618
3267	靳文美	0	0	0	47	1	1	1	4.45	12.56	1.788	0.401798	0.142357
3268	郝轩	0	0	0	35	0	0	1	4.37	13.4	1.643	0.375973	0.122612
3269	张淑莲	0	0	0	65	1	0	1	4.55	12.98	1.921	0.422198	0.147997
3270	王广界	0	0	1	46	1	1	1	3.87	12.9	1.183	0.305685	0.0917054
3275	林永莲	0	0	1	46	1	1	1	5.07	13.02	2.133	0.42071	0.163825
3276	尹静蓓	0	0	0	43	0	1	1	4.25	13.23	0.994	0.233882	0.0751323
3277	郭颖楷	0	0	0	28	0	0	1	4.29	13.33	3.603	0.83986	0.270293
3695	郑婉琳	0	0	0	48	1	1	1	4.46	13.5	3.591	0.805157	0.266
3698	韩洁	0	1	0	33	0	1	1	4.56	15.83	2.435	0.533991	0.153822
3701	王实妍	0	1	0	43	0	0	1	4.65	13.73	2.259	0.485806	0.16453
3703	李琳	0	1	1	54	1	1	1	5.21	13.11	1.629	0.312668	0.124256
3706	马东	0	1	0	48	1	0	1	3.81	12.42	3.51	0.92126	0.282609
3710	姜慧灵	0	1	0	25	0	1	1	4.71	12.26	1.92	0.407643	0.156607
3712	曹旭	0	1	0	22	0	1	1	4.43	11.46	1.507	0.340181	0.131501
3716	高兴华	0	1	1	55	1	1	1	5.57	14.78	1.739	0.312208	0.117659
3721	潘宁	0	0	0	32	0	1	1	4.36	12.84	1.864	0.427523	0.145171
3722	潘丽丽	0	0	0	38	0	0	1	4.67	14.55	0.43	0.0920771	0.0295533
3723	牛国斌	0	0	1	35	0	1	1	5.29	12.84	2.408	0.455198	0.187539
3724	刘爱卫	0	0	0	49	1	0	1	3.79	11.77	2.442	0.644327	0.207477
3726	高楠	0	0	0	29	0	1	1	4.44	12.34	1.285	0.289414	0.104133
3727	高燕	0	1	0	51	1	0	0	5.66	13.43	5.821	1.02845	0.433433
3730	张千千	0	0	1	42	0	1	1	5.08	15.26	2.164	0.425984	0.141809
3731	栾向荣	0	0	0	67	1	0	1	4.12	13.96	3.289	0.798301	0.235602
3733	白雪	0	0	0	30	0	1	1	4.43	13.84	3.949	0.891422	0.285332
3734	李静革	0	1	1	54	1	1	1	4.99	14.37	0.689	0.138076	0.0479471
3736	乔晓丽	0	0	0	42	0	1	1	4.46	11.81	1.961	0.439686	0.166046
3740	朱立敏	0	1	0	43	0	1	1	4.38	13.08	0.577	0.131735	0.0441131
3742	齐静	0	1	0	52	1	0	1	4.66	11.77	1.23	0.263948	0.104503
3752	艾钦锐	0	1	1	38	0	1	0	4.76	12	6.365	1.33718	0.530417
3753	曹学健	0	1	0	46	1	0	1	3.99	14.54	1.084	0.271679	0.074553
3755	金明	0	0	1	52	1	0	1	5.13	13.67	2.141	0.417349	0.15662
3756	李晶晶	0	1	0	38	0	1	1	4.26	12.03	2.274	0.533803	0.189027
3757	王攀	0	0	0	33	0	0	1	4.03	11.54	2.429	0.60273	0.210485
3758	王亚杰	0	0	0	48	1	0	1	3.97	13.33	1.951	0.491436	0.146362
3761	王金嶺	0	0	0	69	1	0	1	3.99	11.09	2.119	0.531078	0.191073
3763	乔登玉	0	0	0	38	0	0	1	4.19	13.45	3.175	0.757757	0.236059
3765	王欢	0	1	0	39	0	1	1	4.72	11.57	1.859	0.393856	0.160674
3769	安然	0	1	0	37	0	0	1	4.53	14.24	1.742	0.384547	0.122331
3770	曹立芳	0	0	0	32	0	0	1	4.71	13.34	1.464	0.310828	0.109745
3773	付红虹	0	1	0	35	0	0	1	5.08	11.42	3.366	0.662598	0.294746
3775	张秀文	0	0	0	68	1	0	0	4.11	8.57	5.588	1.35961	0.652042
3776	张爱蓉	0	0	0	56	1	1	1	3.59	12.51	2.471	0.688301	0.197522
3780	王文茹	0	0	0	58	1	0	1	4.74	14.12	1.522	0.321097	0.10779
3782	周健	0	1	1	42	0	1	1	4.56	11.58	2.081	0.45636	0.179706
3785	王素新	0	0	0	56	1	0	1	4.38	13.48	1.118	0.255251	0.0829377
3786	李艳艳	0	0	0	32	0	0	1	4.37	12.83	2.401	0.549428	0.18714
3787	叶兴丽	0	0	0	33	0	0	1	4.53	11.58	2.144	0.473289	0.185147
3789	王娜娜	0	0	0	39	0	0	1	4.09	11.97	1.595	0.389976	0.13325
3791	李莹	0	0	0	35	0	0	1	4.95	15.27	3.289	0.664444	0.21539
3795	王瑛	0	1	0	41	0	0	1	4.47	12.24	2.557	0.572036	0.208905
3798	梁鹤腾	0	0	0	37	0	0	1	4.06	11.44	2.941	0.724384	0.25708
3799	孙璐	0	0	0	47	1	1	1	4.65	16.96	1.898	0.408172	0.11191
3800	朱迎利	0	1	0	34	0	1	1	4.53	13.99	2.377	0.524724	0.169907
3801	赵玉贤	0	0	0	66	1	1	1	4.05	11	2.153	0.531605	0.195727
3802	李喜超	0	0	1	50	1	1	1	5.41	12.19	2.349	0.434196	0.192699
3803	张尚永	0	0	1	64	1	0	1	5.67	14.09	1.932	0.340741	0.137119
3805	孟美荣	0	1	0	42	0	1	1	4.35	12.06	2.038	0.468506	0.168988
3806	马丽雪	0	1	0	51	1	0	1	3.82	12.25	3.197	0.836911	0.26098
3807	张明贺	0	1	1	33	0	1	1	4.54	11.39	1.008	0.222026	0.0884987
3808	郭玲	0	0	0	35	0	1	1	3.67	11.82	1.52	0.414169	0.128596
3809	梁军红	0	1	0	45	1	1	1	3.85	7.88	0.78	0.202597	0.0989848
3812	刘冀	0	0	0	46	1	0	1	4.11	11.48	1.75	0.425791	0.152439
3813	安绘绘	0	0	0	33	0	1	1	4.68	12.76	2.123	0.453632	0.166379
3814	庞惠芹	0	0	0	58	1	1	1	3.54	14.62	2.772	0.783051	0.189603
3815	杨楠	0	1	0	32	0	1	1	4.35	12.11	1.856	0.426667	0.153262
3816	郑玉金	0	1	0	56	1	0	1	4.44	12.16	1.46	0.328829	0.120066
3817	范俊贞	0	0	0	57	1	0	1	4.57	13.13	2.206	0.482713	0.168012
3819	郑彬	0	0	0	31	0	1	0	4.14	10.49	5.489	1.32585	0.52326
3820	陈建军	0	0	0	41	0	0	1	5.49	13.97	1.403	0.255556	0.100429
3823	李书娥	0	0	0	55	1	1	1	3.73	11.53	2.274	0.609651	0.197225
3825	郑俊伟	0	0	1	40	0	1	1	4.76	13.58	1.768	0.371429	0.130191
3826	赵红昱	0	0	0	50	1	0	1	4.54	12.96	0.878	0.193392	0.0677469
3827	刘艳	0	1	0	52	1	0	1	4.92	13.72	1.16	0.235772	0.0845481
3828	潘虹	0	0	0	36	0	0	1	4.15	14.86	2.724	0.656386	0.183311
3829	李贻云	0	1	0	64	1	0	1	4.49	14.24	1.679	0.373942	0.117907
3830	胡会彩	0	0	0	40	0	0	1	4.71	12.53	2.643	0.561146	0.210934
3834	白俊方	0	1	1	39	0	0	1	4.69	13.38	2.231	0.475693	0.166741
3836	刑珺华	0	0	0	55	1	0	2	5.98	13.52	0.024	0.00401338	0.00177515
3837	周玉芝	0	1	0	58	1	0	2	7.51	19.78	0.004	0.000532623	0.000202224
3840	吴素玲	0	0	0	66	1	0	1	4.86	11.92	2.194	0.45144	0.18406
3841	徐建玲	0	0	0	59	1	1	1	4.23	12.01	3.808	0.900236	0.317069
3844	张顺悦	0	1	0	27	0	1	1	4.64	11.83	1.729	0.372629	0.146154
3847	李燕伟	0	0	0	44	0	0	1	5.47	13.67	0.942	0.172212	0.06891
3848	文学增	0	0	1	43	0	0	1	5.42	14.6	1.508	0.278229	0.103288
3849	陈治安	0	0	1	65	1	0	1	4.02	12.88	1.892	0.470647	0.146894
3852	张向利	0	1	1	42	0	1	1	4.63	12.32	3.478	0.751188	0.282305
3853	陈丽娜	0	0	0	34	0	1	1	4.74	13.61	0.955	0.201477	0.070169
3854	陈越来	0	1	1	65	1	1	1	43	13.06	1.553	0.0361163	0.118913
3857	白玉娜	0	0	0	48	1	0	1	4.9	10.69	2.243	0.457755	0.209822
3860	李建涛	0	1	0	42	0	1	1	4.95	13.55	1.122	0.226667	0.0828044
3866	延婷	0	1	0	33	0	1	1	4.8	12.65	1.587	0.330625	0.125455
3871	朱斌	0	1	0	36	0	1	0	3.99	11.25	14.414	3.61253	1.28124
3872	何连英	0	1	0	56	1	1	1	4.6	13.25	2.049	0.445435	0.154642
3876	陈少方	0	1	0	33	0	0	1	4.99	12.83	1.905	0.381764	0.14848
3877	冯树臣	0	1	0	62	1	0	1	4.04	12.36	1.035	0.256188	0.0837379
3878	吴宏林	0	1	1	45	1	0	1	4.84	13.37	1.298	0.268182	0.097083
3880	裴旭红	0	0	0	54	1	1	1	3.81	10.13	4.489	1.17822	0.443139
3883	梁书艳	0	1	0	58	1	0	1	4.13	12.62	1.788	0.43293	0.14168
3885	王明真	0	0	0	54	1	1	1	4.75	10.74	1.736	0.365474	0.161639
3886	王淑兰	0	0	0	53	1	0	1	4.91	12.39	1.993	0.405906	0.160856
3888	丁雪	0	0	0	38	0	1	1	3.99	12.49	0.352	0.0882206	0.0281825
3890	徐桂芬	0	0	0	72	1	0	1	3.26	13.04	2.388	0.732515	0.183129
3891	白莹	0	0	0	38	0	0	1	4.14	14.42	1.873	0.452415	0.129889
3894	谢辉	0	1	1	38	0	0	1	4.42	11.57	1.518	0.343439	0.131201
3895	吕笑	0	0	0	28	0	1	1	4.46	11.69	4.315	0.967489	0.369119
3896	强兆兰	0	0	0	65	1	1	1	4.35	12.62	2.627	0.603908	0.208162
3897	黄凤梅	0	1	0	62	1	0	1	4.52	14.05	1.035	0.228982	0.0736655
3898	王吉颖	0	1	0	35	0	0	1	4.2	12.68	2.761	0.657381	0.217744
3900	刘静	0	1	0	34	0	0	1	4.97	12.54	2.041	0.410664	0.162759
3901	夏清玲	0	0	0	38	0	1	1	4.9	13.48	1.056	0.21551	0.0783383
3902	裴莹	0	1	0	36	0	1	1	3.94	13.16	1.627	0.412944	0.123632
3904	徐庆玲	0	0	0	51	1	0	1	4.57	12.45	1.806	0.395186	0.14506
3905	刘培君	0	0	1	40	0	0	1	4.29	12.14	1.657	0.386247	0.136491
3906	刘春起	0	0	1	55	1	1	2	4.09	9.94	0.004	0.000977995	0.000402414
3907	李圆	0	0	0	32	0	1	1	3.43	10.76	1.522	0.443732	0.14145
3908	梁海明	0	0	1	39	0	0	1	3.81	10.91	0.814	0.213648	0.0746104
3909	单妍	0	0	0	52	1	1	1	4.53	12.6	1.776	0.392053	0.140952
3910	周建芹	0	0	0	60	1	0	1	4.8	10.12	1.951	0.406458	0.192787
3911	吴俊楠	0	1	0	37	0	0	1	4.68	12.29	3.037	0.648932	0.247111
3912	曹绪尧	0	1	0	20	0	1	1	5.17	13.16	1.902	0.367892	0.144529
3913	刘凤荣	0	1	0	71	1	1	1	3.99	12.55	1.987	0.497995	0.158327
3915	郭丽君	0	1	0	37	0	1	1	4.42	11.11	1.756	0.397285	0.158056
3916	赵洁	0	0	0	35	0	0	1	3.89	12.87	2.714	0.697686	0.210878
3917	宋燕生	0	1	1	62	1	1	1	3.59	12.2	1.017	0.283287	0.0833607
3918	李东旭	0	1	0	30	0	1	1	4.07	11.88	1.534	0.376904	0.129125
3920	相恩杰	0	0	1	59	1	0	1	4.7	11.65	1.456	0.309787	0.124979
3924	曹蕾	0	1	0	42	0	0	1	4.45	13.4	2.436	0.547416	0.181791
3925	段喜桃	0	1	0	67	1	0	1	4.71	12.71	3.045	0.646497	0.239575
3930	王有强	0	0	1	53	1	1	1	5.34	10.81	1.14	0.213483	0.105458
3931	孙玉华	0	0	0	59	1	0	1	3.78	11.98	1.157	0.306085	0.0965776
3936	张超	0	1	1	31	0	1	1	5.09	12.47	2.07	0.40668	0.165998
3939	耿丽	0	1	0	54	1	1	1	4.54	12.07	1.92	0.422907	0.159072
3944	张焕军	0	0	0	45	1	0	1	4.43	11.44	1.794	0.404966	0.156818
3945	杨柳	0	0	0	37	0	0	1	4.38	13.15	1.164	0.265753	0.0885171
3946	吴光	0	1	1	51	1	1	1	4.6	11.17	1.523	0.331087	0.136347
3948	刘颖	0	0	0	33	0	0	1	5.08	14.16	0.946	0.18622	0.0668079
3950	张秀芝	0	1	0	65	1	1	1	4.76	12.62	3.158	0.663445	0.250238
3952	闫璐瑶	0	0	0	34	0	0	1	4.29	14.18	1.902	0.443357	0.134133
3957	张运波	0	0	1	48	1	1	1	4.42	12.91	1.449	0.327828	0.112239
3958	谢伟	0	1	1	38	0	0	1	4.16	11.92	1.524	0.366346	0.127852
3959	张颖	0	1	0	46	1	1	1	3.97	12.11	0.988	0.248866	0.0815855
3965	陈良文	0	0	1	58	1	1	1	4.67	15.05	1.404	0.300642	0.093289
3967	宋小军	0	0	1	38	0	0	1	4.92	13.81	2.039	0.414431	0.147647
3969	张建荣	0	1	0	66	1	0	1	4.38	12.81	1.605	0.366438	0.125293
3970	徐冰	0	1	0	59	1	0	1	4.73	15.9	1.293	0.273362	0.0813208
3971	陈宁宁	0	0	0	36	0	0	1	4.99	12.06	3.441	0.689579	0.285323
3972	张琳	0	0	0	35	0	1	1	4.14	11.23	1.041	0.251449	0.0926981
3973	贾丽双	0	1	0	40	0	1	1	4.19	11.38	3.21	0.76611	0.282074
3974	王淑新	0	0	0	45	1	1	1	4.99	12.06	1.61	0.322645	0.133499
3976	卢淑君	0	1	0	51	1	1	1	4.97	11.34	2.628	0.528773	0.231746
3978	吴亚丹	0	1	0	27	0	1	1	3.97	13.45	1.23	0.309824	0.0914498
3979	张树明	0	1	1	55	1	0	1	4.5	13.64	1.391	0.309111	0.101979
3981	吴文迪	0	0	0	33	0	0	1	4.72	13.6	3.072	0.650847	0.225882
3982	张雪琴	0	1	0	58	1	1	1	4.01	11.29	2.727	0.68005	0.241541
3984	史武军	0	0	1	42	0	1	1	4.59	13.16	0.975	0.212418	0.0740881
3986	姚雪曼	0	1	0	28	0	1	1	4.56	12.7	1.234	0.270614	0.0971654
3987	弓玉杰	0	1	0	59	1	1	1	4.8	12.86	3.107	0.647292	0.241602
3990	王希林	0	1	1	60	1	1	1	4.43	12.61	2.117	0.477878	0.167883
3992	杨彩梅	0	1	0	55	1	1	1	4.04	12.17	2.241	0.554703	0.184141
3995	张德朋	0	1	1	48	1	1	2	11.55	23.18	0.008	0.000692641	0.000345125
3996	邢红梅	0	1	0	59	1	0	1	4.73	10.81	3.111	0.657717	0.287789
3997	姜悦	0	0	1	39	0	0	1	4.2	12.99	2.678	0.637619	0.206159
3998	张幸萱	0	0	0	43	0	0	1	3.92	13.72	1.442	0.367857	0.105102
4002	李国红	0	1	0	50	1	0	1	4.61	13.26	0.851	0.184599	0.064178
4004	魏永卿	0	1	0	28	0	1	1	5.27	12.62	2.467	0.468121	0.195483
4005	康玉玲	0	1	0	39	0	1	1	4.52	12.43	2.131	0.47146	0.17144
4006	翟满分	0	1	0	74	1	1	1	4.05	13.66	3.15	0.777778	0.2306
4007	张尊	0	1	0	62	1	1	1	4.45	14.75	2.012	0.452135	0.136407
4008	刘岭桐	0	0	0	33	0	0	1	4.6	11.38	3.531	0.767609	0.310281
4013	田玉生	0	1	1	62	1	1	1	4.79	12.07	1.96	0.409186	0.162386
4016	王颖	0	1	0	41	0	0	1	3.57	13.47	1.791	0.501681	0.132962
4018	尹会来	0	0	1	59	1	0	1	5.27	12.24	1.455	0.276091	0.118873
4021	李雪	0	0	0	30	0	1	1	4.74	13.96	1.599	0.337342	0.114542
4022	刘利生	0	1	1	40	0	1	1	4.17	10.29	2.127	0.510072	0.206706
4024	李梦笛	0	0	0	31	0	1	1	5.51	14.26	2.348	0.426134	0.164656
4027	周洪举	0	1	1	59	1	1	2	4.12	9.93	0.021	0.00509709	0.0021148
4028	胡瑀桐	0	1	0	24	0	0	1	4.31	14.11	3.773	0.875406	0.267399
4030	邢玉兰	0	1	0	68	1	0	1	4.14	14.48	1.209	0.292029	0.0834945
4031	马丽欣	0	1	0	33	0	1	1	5.54	15.91	1.637	0.295487	0.102891
4033	王兆喜	0	0	0	60	1	0	1	4.63	14.33	1.656	0.357667	0.115562
4036	魏一卓	0	1	0	34	0	1	1	4.71	13.85	1.435	0.304671	0.10361
4040	龚炜英	0	0	0	65	1	1	1	5.25	13.77	3.384	0.644571	0.245752
4045	王国新	0	1	1	58	1	0	1	4.52	12.99	1.546	0.342035	0.119015
4046	张梦博	0	0	0	24	0	1	1	4.39	12.62	1.612	0.367198	0.127734
4047	杨春艳	0	0	0	47	1	1	1	4.92	12.75	1.545	0.314024	0.121176
4049	韩光友	0	1	1	61	1	1	1	5.11	14.49	2.046	0.400391	0.141201
4053	曹立英	0	0	0	52	1	1	1	4.45	11.77	2.863	0.643371	0.243246
4054	郑绥杰	0	0	1	58	1	0	1	4.94	12.57	1.534	0.310526	0.122037
4055	张明	0	0	0	47	1	1	1	3.48	11.45	1.453	0.417529	0.1269
4059	任君	0	1	0	34	0	1	1	4.44	12.17	1.597	0.359685	0.131224
4061	刘燕凤	0	1	0	59	1	1	1	4.92	12.4	1.639	0.33313	0.132177
4063	薛长锁	0	0	1	56	1	0	1	4.88	11.6	1.182	0.242213	0.101897
4066	王应龙	0	1	1	30	0	1	1	5.16	13.19	1.446	0.280233	0.109629
4069	周敬	0	0	0	69	1	0	1	3.55	11.99	1.547	0.435775	0.129024
4071	田小菊	0	0	0	65	1	0	2	9.07	21.93	0.004	0.000441014	0.000182399
4073	王桂者	0	0	0	55	1	1	1	4.31	12.5	3.168	0.735035	0.25344
4074	刘秀琴	0	1	0	60	1	1	1	4.5	11.67	2.028	0.450667	0.173779
4076	吴桂英	0	1	0	61	1	1	1	4.77	12.4	2.807	0.58847	0.226371
4077	权敏	0	0	0	58	1	1	1	4.38	13.29	1.132	0.258447	0.0851768
4078	岳佳	0	1	0	39	0	1	1	4.02	11.95	4.092	1.01791	0.342427
4080	徐淑琴	0	1	0	30	0	1	1	4.5	11.85	3.422	0.760444	0.288776
4083	迟明北	0	0	1	37	0	0	1	4.54	11.73	2.189	0.482159	0.186616
4084	马玲	0	0	0	34	0	1	1	4.22	11.9	1.727	0.409242	0.145126
4088	宋小玉	0	0	0	42	0	0	1	4.41	14.76	0.757	0.171655	0.0512873
4089	张永兰	0	1	0	64	1	0	1	4.29	12.12	1.576	0.367366	0.130033
4090	吕玉玲	0	1	0	50	1	0	1	2.9	12.78	0.428	0.147586	0.0334898
4093	刘志明	0	1	1	68	1	1	1	4.27	14.33	1.573	0.368384	0.10977
4094	李星辰	0	0	0	35	0	0	1	4.34	11.97	1.003	0.231106	0.0837928
4095	赵园怡	0	1	0	62	1	0	1	4.27	13.43	1.551	0.363232	0.115488
4100	王志敏	0	1	0	58	1	1	1	4.72	15.35	0.841	0.178178	0.0547883
4103	牛海龙	0	0	1	49	1	0	1	4.82	12.94	2.131	0.442116	0.164683
4104	边春霞	0	0	0	54	1	1	1	4.47	9.87	2.7	0.604027	0.273556
4106	王金香	0	1	0	60	1	1	1	4.02	12.75	0.537	0.133582	0.0421176
4107	孙明宇	0	1	0	25	0	1	1	4.69	13.38	1.737	0.370362	0.129821
4108	马金山	0	0	1	44	0	0	1	5.02	14.3	1.27	0.252988	0.0888112
4112	刘剑宇	0	1	1	25	0	1	1	5.57	14.83	0.649	0.116517	0.0437626
4115	高书豪	0	1	1	21	0	1	1	5.06	14.14	1.119	0.221146	0.0791372
4116	王朝	0	1	1	27	0	1	1	4.59	15.12	0.882	0.192157	0.0583333
4120	张德彩	0	1	0	68	1	0	1	5.02	12.58	0.797	0.158765	0.0633545
4121	代雅平	0	0	0	21	0	1	1	5.21	13.5	2.001	0.384069	0.148222
4123	张健	0	1	1	35	0	1	1	3.58	13.7	1.926	0.537989	0.140584
4125	王秀云	0	1	0	43	0	0	1	4.44	12.48	1.443	0.325	0.115625
4127	付桂兰	0	0	0	66	1	1	1	4.83	11.65	2.777	0.574948	0.238369
4129	张志春	0	1	0	41	0	1	1	4.66	13.86	1.758	0.377253	0.12684
4130	范本舰	0	0	1	37	0	0	1	5.41	13.76	1.306	0.241405	0.0949128
4131	杨姝	0	1	0	42	0	0	1	4.58	12.61	2.652	0.579039	0.210309
4132	刘家芹	0	0	0	46	1	0	1	4.48	13.86	1.263	0.28192	0.0911255
4133	王艳凤	0	0	0	70	1	0	1	4.85	12.09	3.046	0.628041	0.251944
4134	韩澜艳	0	0	0	44	0	1	1	3.99	14.63	2.306	0.577945	0.157621
4136	吴思豪	0	0	1	25	0	1	1	4.2	12.36	2.007	0.477857	0.162379
4139	刘清桩	0	0	1	32	0	0	1	4.4	13.38	1.712	0.389091	0.127952
4144	靳书文	0	0	0	65	1	0	1	4.21	13.28	0.867	0.205938	0.0652861
4145	李菊发	0	1	1	65	1	1	1	4.2	14	1.858	0.442381	0.132714
4150	徐士青	0	0	0	42	0	0	1	4.53	15.57	2.392	0.528035	0.153629
4160	张大全	0	1	1	36	0	1	1	4.76	13.96	0.784	0.164706	0.0561605
4162	刘志伟	0	0	1	37	0	0	1	4.63	14.28	1.397	0.301728	0.0978291
4163	王健	0	1	0	36	0	1	1	4.12	12.99	0.886	0.215049	0.0682063
4165	张华堂	0	0	1	66	1	0	1	4.46	14.31	2.532	0.567713	0.176939
4166	普运启	0	1	0	44	0	1	1	4.47	14.7	1.686	0.377181	0.114694
4167	范斌	0	0	1	27	0	1	1	5.39	14.99	0.854	0.158442	0.0569713
4168	刘宁	0	1	1	60	1	0	1	5.17	13.25	1.531	0.296132	0.115547
4170	徐青	0	0	0	34	0	0	1	4.43	13.07	1.002	0.226185	0.0766641
4174	吴晓梅	0	1	0	32	0	1	1	3.7	11.66	2.677	0.723514	0.229588
4176	栾金祥	0	1	0	63	1	1	1	4.42	11.88	2.1	0.475113	0.176768
4179	赵华	0	1	1	41	0	1	1	4.67	13.43	1.005	0.215203	0.0748325
4180	赵星亮	0	0	1	46	1	0	1	4.53	13.81	3.012	0.664901	0.218103
4181	尹环君	0	1	0	39	0	1	1	4.65	12.64	3.851	0.828172	0.304668
4182	孙浩	0	0	1	62	1	1	2	4.93	10.75	0.313	0.0634888	0.0291163
4183	李香兰	0	0	0	70	1	0	1	4.29	14.58	3.691	0.860373	0.253155
4184	张婷	0	0	0	36	0	1	1	4.99	14.84	3.773	0.756112	0.254245
4185	崔海亮	0	1	1	36	0	1	1	4.57	13.4	1.721	0.376586	0.128433
4187	刘月	0	0	0	27	0	1	1	4.71	13.19	1.419	0.301274	0.107582
4188	贺娇娇	0	0	0	29	0	0	1	4.78	12.54	2.55	0.533473	0.203349
4192	肖景丽	0	0	0	33	0	1	1	3.99	12.41	1.959	0.490977	0.157857
4193	马春娟	0	0	0	40	0	0	1	4.7	13.95	0.721	0.153404	0.0516846
4194	张俊	0	0	1	37	0	0	1	4.99	14.22	1.674	0.335471	0.117722
4195	安蓓	0	0	0	38	0	0	0	4.71	12.47	7.079	1.50297	0.567682
4200	王志刚	0	1	1	48	1	0	1	4.77	12.25	2.365	0.495807	0.193061
4203	卢金玉	0	0	0	37	0	0	1	4.97	13.64	1.413	0.284306	0.103592
4204	邵群	0	0	0	49	1	0	1	5.22	14.51	1.038	0.198851	0.0715369
4205	陈霞	0	1	1	68	1	0	1	4.74	14.93	1.252	0.264135	0.083858
4210	王慧婷	0	0	0	37	0	0	1	4.16	12.34	3.339	0.802644	0.270583
4213	苑梦雅	0	1	0	33	0	0	1	4.52	13.03	2.574	0.569469	0.197544
4214	李艳	0	1	0	49	1	0	1	4.8	12.36	4.216	0.878333	0.3411
4217	郑亭亭	0	0	0	34	0	0	1	4.9	14.33	1.2	0.244898	0.0837404
[truncated: 73 more rows]
